# Supplementary material for: Pentanuclear iron catalysts for water oxidation: substituents provide two routes to control onset potentials
Source: Chem Sci. 2019 Mar 19;10(17):4628–39. doi: 10.1039/c9sc00678h (PMC6495723; doi:10.1039/c9sc00678h)
Supplement: Supplementary file 2 [file SC-010-C9SC00678H-s002.cif]

# Electronic Supplementary Material (ESI) for Chemical Science.
# This journal is © The Royal Society of Chemistry 2019

####################################################################### 
# 
# This file contains crystal structure data downloaded from the 
# Cambridge Structural Database (CSD) hosted by the Cambridge 
# Crystallographic Data Centre (CCDC).
# 
# Full information about CCDC data access policies and citation 
# guidelines are available at http://www.ccdc.cam.ac.uk/access/V1 
# 
# Audit and citation data items may have been added by the CCDC. 
# Please retain this information to preserve the provenance of 
# this file and to allow appropriate attribution of the data. 
# 
#######################################################################

data_[Fe5O(bpp-Me)6](PF6)3
_database_code_depnum_ccdc_archive 'CCDC 1872481'
loop_
_audit_author_name
_audit_author_address
'Mio Kondo'
;Institute for Molecular Science
Japan
;
_audit_update_record             
;
2018-10-10 deposited with the CCDC.	2019-03-19 downloaded from the CCDC.
;

_audit_creation_date             2018-10-09T14:57:57-00:00
_audit_creation_method           'WinGX routine CIF_UPDATE'

#----------------------------------------------------------------------------#
#                   CHEMICAL INFORMATION                                     #
#----------------------------------------------------------------------------#

_chemical_formula_sum            'C84 H66 F18 Fe5 N24 O P3 [+ solvent]'
_chemical_formula_moiety         'C84 H66 Fe5 N24 O, 3(F6 P) [+ solvent]'
_chemical_formula_weight         2141.76
_chemical_compound_source        'synthesis as described'

#----------------------------------------------------------------------------#
#                   UNIT CELL INFORMATION                                    #
#----------------------------------------------------------------------------#

_symmetry_cell_setting           triclinic
_symmetry_space_group_name_H-M   'P -1'
_symmetry_space_group_name_Hall  '-P 1'
_symmetry_Int_Tables_number      2
loop_
_symmetry_equiv_pos_as_xyz
'x, y, z'
'-x, -y, -z'

_cell_length_a                   18.1532(3)
_cell_length_b                   18.1744(3)
_cell_length_c                   18.5745(4)
_cell_angle_alpha                70.728(2)
_cell_angle_beta                 65.127(2)
_cell_angle_gamma                79.662(2)
_cell_volume                     5242.3(2)
_cell_formula_units_Z            2
_cell_measurement_temperature    123(2)
_cell_measurement_reflns_used    41888
_cell_measurement_theta_min      2.26
_cell_measurement_theta_max      31.19
_cell_measurement_wavelength     0.71073

#----------------------------------------------------------------------------#
#                   CRYSTAL INFORMATION                                      #
#----------------------------------------------------------------------------#

_exptl_crystal_description       plate
_exptl_crystal_colour            'dark orange'
_exptl_crystal_size_max          0.76
_exptl_crystal_size_mid          0.51
_exptl_crystal_size_min          0.28
_exptl_crystal_density_diffrn    1.357
_exptl_crystal_density_method    'not measured'
_exptl_crystal_F_000             2166

#----------------------------------------------------------------------------#
#                   ABSORPTION CORRECTION                                    #
#----------------------------------------------------------------------------#

_exptl_absorpt_coefficient_mu    0.806
_exptl_absorpt_correction_T_min  0.35083
_exptl_absorpt_correction_T_max  1.00000
_exptl_absorpt_correction_type   multi-scan
_exptl_absorpt_process_details   
;
CrysAlisPro 1.171.39.43c (Rigaku Oxford Diffraction, 2018)
Empirical absorption correction using spherical harmonics,
 implemented in SCALE3 ABSPACK scaling algorithm.
;
_oxdiff_exptl_absorpt_empirical_full_min 0.619
_oxdiff_exptl_absorpt_empirical_full_max 2.192
_oxdiff_exptl_absorpt_empirical_details 
;
Empirical correction (ABSPACK) includes:
- Absorption correction using spherical harmonics
- Frame scaling
;
_shelx_estimated_absorpt_T_min   0.223
_shelx_estimated_absorpt_T_max   0.806

#----------------------------------------------------------------------------#
#                   DATA COLLECTION                                          #
#----------------------------------------------------------------------------#

_diffrn_ambient_temperature      123(2)
_diffrn_source                   'Rotating-anode X-ray tube'
_diffrn_source_type              'Rigaku (Mo) X-ray Source'
_diffrn_radiation_probe          x-ray
_diffrn_radiation_type           'Mo K\a'
_diffrn_radiation_wavelength     0.71073
_diffrn_radiation_monochromator  mirror
_diffrn_measurement_device       'four-circle diffractometer'
_diffrn_measurement_device_type  'ROD, Synergy Custom system, HyPix'
_diffrn_detector                 'CCD plate'
_diffrn_detector_type            HyPix
_diffrn_reflns_number            71389
_diffrn_reflns_av_R_equivalents  0.0304
_diffrn_reflns_av_sigmaI/netI    0.0379
_diffrn_reflns_limit_h_min       -23
_diffrn_reflns_limit_h_max       23
_diffrn_reflns_limit_k_min       -23
_diffrn_reflns_limit_k_max       23
_diffrn_reflns_limit_l_min       -22
_diffrn_reflns_limit_l_max       24
_diffrn_reflns_theta_min         2.0771
_diffrn_reflns_theta_max         27.4843
_diffrn_reflns_theta_full        27.4248
_diffrn_orient_matrix_type       
'CrysAlisPro convention (1999,Acta A55,543-557)'
_diffrn_orient_matrix_UB_11      0.0249489000
_diffrn_orient_matrix_UB_12      0.0181879000
_diffrn_orient_matrix_UB_13      -0.0416522000
_diffrn_orient_matrix_UB_21      0.0214526000
_diffrn_orient_matrix_UB_22      0.0175052000
_diffrn_orient_matrix_UB_23      0.0139154000
_diffrn_orient_matrix_UB_31      0.0278634000
_diffrn_orient_matrix_UB_32      -0.0328019000
_diffrn_orient_matrix_UB_33      0.0001365000
_diffrn_measurement_details      
;
List of Runs (angles in degrees, time in seconds):

  # Type    Start    End  Width  t~exp~   \w     \q     \k     \f   Frames
#--------------------------------------------------------------------------
  1  \w    -39.00  17.00   0.50   10.55    --  -10.95 -77.00 -30.00  112
  2  \w      2.00  44.00   0.50   10.55    --   12.98 -99.00-150.00   84
  3  \w    -67.00   2.00   0.50   10.55    --  -10.95 -77.00-150.00  138
  4  \w    -80.00 -50.00   0.50   10.55    --  -10.95 -77.00 -30.00   60
  5  \w    -85.00   3.00   0.50   10.55    --  -10.95 -50.00 -29.00  176
  6  \w    -33.00  64.00   0.50   10.55    --  -10.95  50.00 117.00  194
  7  \w    -88.00 -62.00   0.50   10.55    --  -10.95 179.00 150.00   52
  8  \w    -70.00 -44.00   0.50   10.55    --  -10.95 179.00   0.00   52
  9  \w    -86.00 -61.00   0.50   10.55    --  -10.95 179.00 -30.00   50
 10  \w    -90.00 -49.00   0.50   10.55    --  -10.95 179.00-150.00   82
;
_diffrn_measurement_method       '\w scans'
_diffrn_measured_fraction_theta_full 0.999
_diffrn_measured_fraction_theta_max 0.999
_diffrn_reflns_Laue_measured_fraction_full 0.999
_diffrn_reflns_Laue_measured_fraction_max 0.999
_diffrn_reflns_point_group_measured_fraction_full 0.999
_diffrn_reflns_point_group_measured_fraction_max 0.999
_reflns_Friedel_coverage         0
_reflns_number_total             24028
_reflns_number_gt                19857
_reflns_threshold_expression     'I > 2\s(I)'

#----------------------------------------------------------------------------#
#                   COMPUTER PROGRAMS USED                                   #
#----------------------------------------------------------------------------#

_computing_data_collection       'CrysAlisPro 1.171.39.43c (Rigaku OD, 2018)'
_computing_cell_refinement       'CrysAlisPro 1.171.39.43c (Rigaku OD, 2018)'
_computing_data_reduction        'CrysAlisPro 1.171.39.43c (Rigaku OD, 2018)'
_computing_structure_solution    'SIR92 (Altomare et al, 1994)'
_computing_structure_refinement  'SHELXL-2014/7 (Sheldrick, 2014)'
_computing_molecular_graphics    'Ortep-3 for Windows (Farrugia, 2012)'
_computing_publication_material  'WinGX publication routines (Farrugia, 2012)'

#----------------------------------------------------------------------------#
#                   STRUCTURE SOLUTION                                       #
#----------------------------------------------------------------------------#

_atom_sites_solution_hydrogens   geom

#----------------------------------------------------------------------------#
#                   REFINEMENT INFORMATION                                   #
#----------------------------------------------------------------------------#

_refine_ls_structure_factor_coef Fsqd
_refine_ls_matrix_type           full
_refine_ls_weighting_scheme      calc
_refine_ls_weighting_details     
'w=1/[\s^2^(Fo^2^)+(0.0649P)^2^+4.3524P] where P=(Fo^2^+2Fc^2^)/3'
_refine_ls_hydrogen_treatment    constr
_refine_ls_extinction_method     none
_refine_ls_number_reflns         24028
_refine_ls_number_parameters     1286
_refine_ls_number_restraints     0
_refine_ls_number_constraints    0
_refine_ls_R_factor_all          0.0529
_refine_ls_R_factor_gt           0.043
_refine_ls_wR_factor_ref         0.1219
_refine_ls_wR_factor_gt          0.1164
_refine_ls_goodness_of_fit_ref   1.02
_refine_ls_restrained_S_all      1.02
_refine_ls_shift/su_max          0.001
_refine_ls_shift/su_mean         0
_refine_diff_density_max         0.94
_refine_diff_density_min         -0.789
_refine_diff_density_rms         0.071

#----------------------------------------------------------------------------#
#                   CONSTRAINTS AND RESTRAINTS                               #
#----------------------------------------------------------------------------#


#----------------------------------------------------------------------------#
#                   ATOMIC TYPES, COORDINATES AND THERMAL PARAMETERS         #
#----------------------------------------------------------------------------#

loop_
_atom_type_symbol
_atom_type_description
_atom_type_scat_dispersion_real
_atom_type_scat_dispersion_imag
_atom_type_scat_source
C C 0.0033 0.0016 'International Tables Vol C Tables 4.2.6.8 and 6.1.1.4'
H H 0 0 'International Tables Vol C Tables 4.2.6.8 and 6.1.1.4'
N N 0.0061 0.0033 'International Tables Vol C Tables 4.2.6.8 and 6.1.1.4'
O O 0.0106 0.006 'International Tables Vol C Tables 4.2.6.8 and 6.1.1.4'
F F 0.0171 0.0103 'International Tables Vol C Tables 4.2.6.8 and 6.1.1.4'
P P 0.1023 0.0942 'International Tables Vol C Tables 4.2.6.8 and 6.1.1.4'
Fe Fe 0.3463 0.8444 'International Tables Vol C Tables 4.2.6.8 and 6.1.1.4'

loop_
_atom_site_label
_atom_site_type_symbol
_atom_site_fract_x
_atom_site_fract_y
_atom_site_fract_z
_atom_site_U_iso_or_equiv
_atom_site_adp_type
_atom_site_occupancy
_atom_site_site_symmetry_order
_atom_site_calc_flag
_atom_site_refinement_flags_posn
_atom_site_refinement_flags_adp
_atom_site_refinement_flags_occupancy
_atom_site_disorder_assembly
_atom_site_disorder_group
C1 C 0.07845(17) 0.11673(16) 0.39285(17) 0.0420(6) Uani 1 1 d . . . . .
H1 H 0.0898 0.0636 0.3931 0.05 Uiso 1 1 calc R U . . .
C2 C 0.01394(18) 0.13458(17) 0.45888(18) 0.0487(7) Uani 1 1 d . . . . .
H2 H -0.0177 0.0945 0.5039 0.058 Uiso 1 1 calc R U . . .
C3 C -0.00377(17) 0.21158(18) 0.45826(18) 0.0462(7) Uani 1 1 d . . . . .
H3 H -0.048 0.2256 0.5028 0.055 Uiso 1 1 calc R U . . .
C4 C 0.04354(16) 0.26799(16) 0.39215(17) 0.0398(6) Uani 1 1 d . . . . .
H4 H 0.0319 0.3214 0.3908 0.048 Uiso 1 1 calc R U . . .
C5 C 0.10817(14) 0.24687(13) 0.32756(15) 0.0304(5) Uani 1 1 d . . . . .
C6 C 0.16203(14) 0.30011(13) 0.25304(15) 0.0288(5) Uani 1 1 d . . . . .
C7 C 0.16683(15) 0.38199(13) 0.22224(16) 0.0316(5) Uani 1 1 d . . . . .
C8 C 0.22777(14) 0.39238(12) 0.14387(16) 0.0289(5) Uani 1 1 d . . . . .
C9 C 0.25946(14) 0.46104(13) 0.07379(16) 0.0301(5) Uani 1 1 d . . . . .
C10 C 0.24138(17) 0.53816(14) 0.0763(2) 0.0406(6) Uani 1 1 d . . . . .
H10 H 0.2064 0.5497 0.1265 0.049 Uiso 1 1 calc R U . . .
C11 C 0.27491(18) 0.59778(14) 0.0048(2) 0.0456(7) Uani 1 1 d . . . . .
H11 H 0.2617 0.6505 0.0057 0.055 Uiso 1 1 calc R U . . .
C12 C 0.32718(17) 0.58130(14) -0.0677(2) 0.0429(7) Uani 1 1 d . . . . .
H12 H 0.3516 0.6219 -0.1166 0.051 Uiso 1 1 calc R U . . .
C13 C 0.34311(16) 0.50370(14) -0.06702(18) 0.0366(6) Uani 1 1 d . . . . .
H13 H 0.3791 0.4914 -0.1166 0.044 Uiso 1 1 calc R U . . .
C14 C 0.11903(19) 0.44251(16) 0.2657(2) 0.0486(7) Uani 1 1 d . . . . .
H14A H 0.1565 0.4738 0.2676 0.073 Uiso 1 1 calc R U . . .
H14B H 0.0828 0.4166 0.3222 0.073 Uiso 1 1 calc R U . . .
H14C H 0.0866 0.4765 0.2355 0.073 Uiso 1 1 calc R U . . .
C15 C 0.27659(17) 0.16152(15) 0.36319(16) 0.0378(6) Uani 1 1 d . . . . .
H15 H 0.2209 0.1731 0.3929 0.045 Uiso 1 1 calc R U . . .
C16 C 0.33125(19) 0.15706(17) 0.39842(18) 0.0459(7) Uani 1 1 d . . . . .
H16 H 0.3133 0.1644 0.4517 0.055 Uiso 1 1 calc R U . . .
C17 C 0.41226(19) 0.14177(18) 0.35506(18) 0.0464(7) Uani 1 1 d . . . . .
H17 H 0.4511 0.1389 0.3779 0.056 Uiso 1 1 calc R U . . .
C18 C 0.43661(17) 0.13064(16) 0.27846(17) 0.0383(6) Uani 1 1 d . . . . .
H18 H 0.4925 0.1208 0.2476 0.046 Uiso 1 1 calc R U . . .
C19 C 0.37879(14) 0.13389(13) 0.24650(15) 0.0286(5) Uani 1 1 d . . . . .
C20 C 0.39545(13) 0.12330(12) 0.16690(14) 0.0256(4) Uani 1 1 d . . . . .
C21 C 0.46510(14) 0.10520(13) 0.10319(14) 0.0277(5) Uani 1 1 d . . . . .
C22 C 0.43682(13) 0.11295(12) 0.04160(14) 0.0252(4) Uani 1 1 d . . . . .
C23 C 0.47721(14) 0.10957(12) -0.04359(14) 0.0265(4) Uani 1 1 d . . . . .
C24 C 0.55764(15) 0.08460(15) -0.07976(16) 0.0360(5) Uani 1 1 d . . . . .
H24 H 0.5911 0.0692 -0.0489 0.043 Uiso 1 1 calc R U . . .
C25 C 0.58873(16) 0.08228(16) -0.16093(17) 0.0419(6) Uani 1 1 d . . . . .
H25 H 0.6436 0.0648 -0.1858 0.05 Uiso 1 1 calc R U . . .
C26 C 0.54032(17) 0.10524(15) -0.20557(17) 0.0391(6) Uani 1 1 d . . . . .
H26 H 0.5606 0.1037 -0.2613 0.047 Uiso 1 1 calc R U . . .
C27 C 0.46108(15) 0.13058(13) -0.16662(15) 0.0319(5) Uani 1 1 d . . . . .
H27 H 0.4273 0.1471 -0.1972 0.038 Uiso 1 1 calc R U . . .
C28 C 0.54836(16) 0.07886(17) 0.10317(18) 0.0394(6) Uani 1 1 d . . . . .
H28A H 0.5846 0.1225 0.0714 0.059 Uiso 1 1 calc R U . . .
H28B H 0.5697 0.0359 0.0779 0.059 Uiso 1 1 calc R U . . .
H28C H 0.5452 0.061 0.1603 0.059 Uiso 1 1 calc R U . . .
C29 C 0.25272(15) -0.01449(14) 0.32600(15) 0.0336(5) Uani 1 1 d . . . . .
H29 H 0.2882 0.006 0.3396 0.04 Uiso 1 1 calc R U . . .
C30 C 0.24148(17) -0.09420(14) 0.35630(16) 0.0394(6) Uani 1 1 d . . . . .
H30 H 0.2684 -0.1271 0.3904 0.047 Uiso 1 1 calc R U . . .
C31 C 0.19117(17) -0.12514(14) 0.33668(17) 0.0421(6) Uani 1 1 d . . . . .
H31 H 0.1833 -0.1796 0.3564 0.05 Uiso 1 1 calc R U . . .
C32 C 0.15189(17) -0.07564(14) 0.28752(17) 0.0387(6) Uani 1 1 d . . . . .
H32 H 0.1168 -0.0958 0.2732 0.046 Uiso 1 1 calc R U . . .
C33 C 0.16474(14) 0.00446(13) 0.25929(15) 0.0314(5) Uani 1 1 d . . . . .
C34 C 0.12840(14) 0.06260(12) 0.20666(15) 0.0297(5) Uani 1 1 d . . . . .
C35 C 0.07304(15) 0.06162(14) 0.17295(18) 0.0375(6) Uani 1 1 d . . . . .
C36 C 0.06908(14) 0.13938(13) 0.12650(16) 0.0324(5) Uani 1 1 d . . . . .
C37 C 0.02811(15) 0.18017(14) 0.07018(18) 0.0372(6) Uani 1 1 d . . . . .
C38 C -0.04375(19) 0.15832(18) 0.0743(3) 0.0595(9) Uani 1 1 d . . . . .
H38 H -0.0702 0.1134 0.1157 0.071 Uiso 1 1 calc R U . . .
C39 C -0.0759(2) 0.2034(2) 0.0169(3) 0.0705(11) Uani 1 1 d . . . . .
H39 H -0.1248 0.1894 0.0189 0.085 Uiso 1 1 calc R U . . .
C40 C -0.0373(2) 0.26828(19) -0.0429(2) 0.0567(9) Uani 1 1 d . . . . .
H40 H -0.0579 0.2983 -0.0837 0.068 Uiso 1 1 calc R U . . .
C41 C 0.03205(16) 0.28870(15) -0.04236(18) 0.0384(6) Uani 1 1 d . . . . .
H41 H 0.0582 0.3343 -0.0824 0.046 Uiso 1 1 calc R U . . .
C42 C 0.0305(2) -0.00634(16) 0.1805(2) 0.0560(9) Uani 1 1 d . . . . .
H42A H -0.0183 -0.0158 0.2318 0.084 Uiso 1 1 calc R U . . .
H42B H 0.0672 -0.053 0.1815 0.084 Uiso 1 1 calc R U . . .
H42C H 0.0152 0.0057 0.133 0.084 Uiso 1 1 calc R U . . .
C43 C 0.36826(16) 0.30941(16) -0.37308(16) 0.0387(6) Uani 1 1 d . . . . .
H43 H 0.3152 0.3207 -0.3733 0.046 Uiso 1 1 calc R U . . .
C44 C 0.42709(18) 0.27907(17) -0.43383(16) 0.0429(6) Uani 1 1 d . . . . .
H44 H 0.4145 0.2695 -0.4746 0.051 Uiso 1 1 calc R U . . .
C45 C 0.50489(17) 0.26274(16) -0.43449(16) 0.0414(6) Uani 1 1 d . . . . .
H45 H 0.5465 0.242 -0.4758 0.05 Uiso 1 1 calc R U . . .
C46 C 0.52095(16) 0.27708(15) -0.37427(16) 0.0367(6) Uani 1 1 d . . . . .
H46 H 0.5741 0.2668 -0.3742 0.044 Uiso 1 1 calc R U . . .
C47 C 0.45928(14) 0.30668(13) -0.31353(15) 0.0309(5) Uani 1 1 d . . . . .
C48 C 0.46495(14) 0.31814(13) -0.24231(15) 0.0288(5) Uani 1 1 d . . . . .
C49 C 0.52761(14) 0.30763(13) -0.21309(16) 0.0314(5) Uani 1 1 d . . . . .
C50 C 0.48649(13) 0.31690(12) -0.13452(15) 0.0285(5) Uani 1 1 d . . . . .
C51 C 0.50996(14) 0.30439(12) -0.06511(15) 0.0282(5) Uani 1 1 d . . . . .
C52 C 0.58919(15) 0.28792(14) -0.06761(18) 0.0366(6) Uani 1 1 d . . . . .
H52 H 0.6334 0.2853 -0.1179 0.044 Uiso 1 1 calc R U . . .
C53 C 0.60267(16) 0.27559(15) 0.00292(19) 0.0408(6) Uani 1 1 d . . . . .
H53 H 0.6562 0.2633 0.0017 0.049 Uiso 1 1 calc R U . . .
C54 C 0.53877(17) 0.28098(15) 0.07568(19) 0.0396(6) Uani 1 1 d . . . . .
H54 H 0.5476 0.274 0.1245 0.047 Uiso 1 1 calc R U . . .
C55 C 0.46128(16) 0.29686(14) 0.07521(17) 0.0335(5) Uani 1 1 d . . . . .
H55 H 0.4168 0.3007 0.1248 0.04 Uiso 1 1 calc R U . . .
C56 C 0.61729(16) 0.29267(18) -0.25851(19) 0.0457(7) Uani 1 1 d . . . . .
H56A H 0.6481 0.3283 -0.2532 0.069 Uiso 1 1 calc R U . . .
H56B H 0.6291 0.3013 -0.3172 0.069 Uiso 1 1 calc R U . . .
H56C H 0.633 0.2386 -0.2347 0.069 Uiso 1 1 calc R U . . .
C57 C 0.20120(16) 0.45423(15) -0.31985(16) 0.0364(6) Uani 1 1 d . . . . .
H57 H 0.2341 0.4969 -0.3369 0.044 Uiso 1 1 calc R U . . .
C58 C 0.13995(17) 0.46456(17) -0.34862(17) 0.0431(6) Uani 1 1 d . . . . .
H58 H 0.1318 0.5131 -0.3852 0.052 Uiso 1 1 calc R U . . .
C59 C 0.09095(18) 0.40370(18) -0.32363(18) 0.0470(7) Uani 1 1 d . . . . .
H59 H 0.0478 0.4098 -0.3416 0.056 Uiso 1 1 calc R U . . .
C60 C 0.10596(17) 0.33352(17) -0.27185(18) 0.0433(6) Uani 1 1 d . . . . .
H60 H 0.0731 0.2907 -0.2541 0.052 Uiso 1 1 calc R U . . .
C61 C 0.16905(15) 0.32559(14) -0.24573(15) 0.0324(5) Uani 1 1 d . . . . .
C62 C 0.19264(15) 0.25492(14) -0.19277(15) 0.0310(5) Uani 1 1 d . . . . .
C63 C 0.16955(16) 0.17696(14) -0.15826(17) 0.0354(5) Uani 1 1 d . . . . .
C64 C 0.21748(15) 0.14332(13) -0.11281(16) 0.0315(5) Uani 1 1 d . . . . .
C65 C 0.22230(16) 0.06588(13) -0.05593(16) 0.0332(5) Uani 1 1 d . . . . .
C66 C 0.2028(2) -0.00375(16) -0.0585(2) 0.0555(8) Uani 1 1 d . . . . .
H66 H 0.1835 -0.0039 -0.0987 0.067 Uiso 1 1 calc R U . . .
C67 C 0.2119(2) -0.07235(17) -0.0018(3) 0.0655(10) Uani 1 1 d . . . . .
H67 H 0.2002 -0.1203 -0.0041 0.079 Uiso 1 1 calc R U . . .
C68 C 0.23761(19) -0.07235(15) 0.0581(2) 0.0482(7) Uani 1 1 d . . . . .
H68 H 0.2412 -0.1191 0.0992 0.058 Uiso 1 1 calc R U . . .
C69 C 0.25805(14) -0.00172(13) 0.05618(16) 0.0326(5) Uani 1 1 d . . . . .
H69 H 0.2776 -0.0007 0.0959 0.039 Uiso 1 1 calc R U . . .
C70 C 0.1061(2) 0.13964(17) -0.1652(2) 0.0510(8) Uani 1 1 d . . . . .
H70A H 0.1279 0.1288 -0.2189 0.077 Uiso 1 1 calc R U . . .
H70B H 0.0578 0.1751 -0.1605 0.077 Uiso 1 1 calc R U . . .
H70C H 0.0912 0.0907 -0.1207 0.077 Uiso 1 1 calc R U . . .
C71 C 0.40478(16) 0.49684(15) -0.35115(17) 0.0406(6) Uani 1 1 d . . . . .
H71 H 0.4349 0.4592 -0.3793 0.049 Uiso 1 1 calc R U . . .
C72 C 0.42832(18) 0.57351(16) -0.38636(19) 0.0490(7) Uani 1 1 d . . . . .
H72 H 0.4737 0.5877 -0.4375 0.059 Uiso 1 1 calc R U . . .
C73 C 0.38510(18) 0.62846(16) -0.34628(19) 0.0488(7) Uani 1 1 d . . . . .
H73 H 0.4003 0.6812 -0.3693 0.059 Uiso 1 1 calc R U . . .
C74 C 0.31893(17) 0.60608(14) -0.27174(18) 0.0394(6) Uani 1 1 d . . . . .
H74 H 0.2884 0.6433 -0.2431 0.047 Uiso 1 1 calc R U . . .
C75 C 0.29783(14) 0.52826(13) -0.23947(16) 0.0324(5) Uani 1 1 d . . . . .
C76 C 0.23257(14) 0.49554(13) -0.16049(15) 0.0298(5) Uani 1 1 d . . . . .
C77 C 0.17255(14) 0.52560(13) -0.09888(16) 0.0312(5) Uani 1 1 d . . . . .
C78 C 0.13863(13) 0.45845(12) -0.03549(15) 0.0279(5) Uani 1 1 d . . . . .
C79 C 0.07901(13) 0.44487(13) 0.04889(15) 0.0285(5) Uani 1 1 d . . . . .
C80 C 0.02898(16) 0.50292(14) 0.08249(17) 0.0368(6) Uani 1 1 d . . . . .
H80 H 0.0335 0.556 0.0501 0.044 Uiso 1 1 calc R U . . .
C81 C -0.02679(17) 0.48287(16) 0.16270(19) 0.0440(6) Uani 1 1 d . . . . .
H81 H -0.0618 0.5221 0.1855 0.053 Uiso 1 1 calc R U . . .
C82 C -0.03220(16) 0.40587(16) 0.21041(18) 0.0413(6) Uani 1 1 d . . . . .
H82 H -0.0705 0.3912 0.266 0.05 Uiso 1 1 calc R U . . .
C83 C 0.01973(15) 0.35123(14) 0.17470(16) 0.0342(5) Uani 1 1 d . . . . .
H83 H 0.017 0.2983 0.2073 0.041 Uiso 1 1 calc R U . . .
C84 C 0.14751(17) 0.60950(14) -0.1010(2) 0.0457(7) Uani 1 1 d . . . . .
H84A H 0.1626 0.6229 -0.0621 0.068 Uiso 1 1 calc R U . . .
H84B H 0.0885 0.6172 -0.0851 0.068 Uiso 1 1 calc R U . . .
H84C H 0.1751 0.6431 -0.157 0.068 Uiso 1 1 calc R U . . .
N1 N 0.12600(12) 0.17062(11) 0.32822(12) 0.0305(4) Uani 1 1 d . . . . .
N2 N 0.21746(11) 0.26548(10) 0.19681(12) 0.0257(4) Uani 1 1 d . . . . .
N3 N 0.25873(11) 0.32147(10) 0.12930(12) 0.0260(4) Uani 1 1 d . . . . .
N4 N 0.30926(12) 0.44508(10) 0.00167(13) 0.0295(4) Uani 1 1 d . . . . .
N5 N 0.29838(12) 0.15018(11) 0.28850(12) 0.0297(4) Uani 1 1 d . . . . .
N6 N 0.33007(11) 0.13795(10) 0.14558(11) 0.0245(4) Uani 1 1 d . . . . .
N7 N 0.35532(11) 0.13154(10) 0.06855(12) 0.0245(4) Uani 1 1 d . . . . .
N8 N 0.42961(12) 0.13297(10) -0.08815(12) 0.0265(4) Uani 1 1 d . . . . .
N9 N 0.21553(12) 0.03513(10) 0.27805(12) 0.0288(4) Uani 1 1 d . . . . .
N10 N 0.15531(11) 0.13579(10) 0.18190(12) 0.0259(4) Uani 1 1 d . . . . .
N11 N 0.11879(11) 0.18312(10) 0.13272(12) 0.0261(4) Uani 1 1 d . . . . .
N12 N 0.06391(12) 0.24579(11) 0.01342(13) 0.0310(4) Uani 1 1 d . . . . .
N13 N 0.38235(12) 0.32381(11) -0.31350(12) 0.0317(4) Uani 1 1 d . . . . .
N14 N 0.39290(11) 0.33530(11) -0.18534(12) 0.0275(4) Uani 1 1 d . . . . .
N15 N 0.40566(11) 0.33504(10) -0.11907(12) 0.0261(4) Uani 1 1 d . . . . .
N16 N 0.44690(11) 0.30702(10) 0.00720(13) 0.0278(4) Uani 1 1 d . . . . .
N17 N 0.21645(12) 0.38646(12) -0.26877(12) 0.0312(4) Uani 1 1 d . . . . .
N18 N 0.25041(11) 0.26504(10) -0.16920(12) 0.0264(4) Uani 1 1 d . . . . .
N19 N 0.26596(12) 0.19668(10) -0.11999(12) 0.0264(4) Uani 1 1 d . . . . .
N20 N 0.25128(12) 0.06551(10) -0.00002(12) 0.0276(4) Uani 1 1 d . . . . .
N21 N 0.34103(12) 0.47354(11) -0.27881(13) 0.0325(4) Uani 1 1 d . . . . .
N22 N 0.23214(11) 0.41619(10) -0.13713(12) 0.0265(4) Uani 1 1 d . . . . .
N23 N 0.17480(11) 0.39329(10) -0.06064(12) 0.0260(4) Uani 1 1 d . . . . .
N24 N 0.07409(11) 0.36881(11) 0.09627(13) 0.0283(4) Uani 1 1 d . . . . .
O1 O 0.26282(9) 0.26109(8) 0.00489(10) 0.0250(3) Uani 1 1 d . . . . .
F1 F 0.91612(13) 0.21629(12) 0.80830(13) 0.0745(6) Uani 1 1 d . . . . .
F2 F 0.79018(11) 0.35683(10) 0.77886(12) 0.0560(5) Uani 1 1 d . . . . .
F3 F 0.80366(12) 0.26416(11) 0.89029(11) 0.0579(5) Uani 1 1 d . . . . .
F4 F 0.90344(14) 0.34407(12) 0.80206(17) 0.0876(8) Uani 1 1 d . . . . .
F5 F 0.90473(17) 0.30762(17) 0.69687(13) 0.1088(11) Uani 1 1 d . . . . .
F6 F 0.80021(18) 0.23007(12) 0.78704(16) 0.0852(8) Uani 1 1 d . . . . .
F7 F 0.82531(11) 0.21918(11) 0.46584(12) 0.0601(5) Uani 1 1 d . . . . .
F8 F 0.74704(18) 0.28607(14) 0.55464(13) 0.0984(9) Uani 1 1 d . . . . .
F9 F 0.72506(14) 0.38157(12) 0.45102(16) 0.0906(8) Uani 1 1 d . . . . .
F10 F 0.80401(15) 0.31552(17) 0.36215(13) 0.0890(8) Uani 1 1 d . . . . .
F11 F 0.85340(14) 0.34375(12) 0.44160(15) 0.0744(6) Uani 1 1 d . . . . .
F12 F 0.69813(13) 0.25827(14) 0.47431(18) 0.0928(8) Uani 1 1 d . . . . .
P1 P 0.85328(4) 0.28632(4) 0.79271(4) 0.03743(15) Uani 1 1 d . . . . .
P2 P 0.77509(5) 0.30073(5) 0.45839(5) 0.0490(2) Uani 1 1 d . . . . .
P3 P 0.6911(3) 0.1747(3) 0.2143(4) 0.0570(14) Uani 0.654(10) 1 d . . P A 1
F13 F 0.7631(7) 0.1100(6) 0.2000(7) 0.105(3) Uani 0.654(10) 1 d . . P A 1
F14 F 0.7489(5) 0.2154(3) 0.2281(8) 0.122(3) Uani 0.654(10) 1 d . . P A 1
F15 F 0.6175(8) 0.2399(7) 0.2303(10) 0.070(3) Uani 0.654(10) 1 d . . P A 1
F16 F 0.6468(3) 0.1303(5) 0.1815(6) 0.096(3) Uani 0.654(10) 1 d . . P A 1
F17 F 0.7330(4) 0.2263(4) 0.1139(4) 0.102(3) Uani 0.654(10) 1 d . . P A 1
F18 F 0.6607(6) 0.1216(3) 0.2961(3) 0.120(3) Uani 0.654(10) 1 d . . P A 1
P4 P 0.6961(5) 0.1743(4) 0.2044(5) 0.0287(12) Uani 0.346(10) 1 d . . P A 2
F19 F 0.7714(10) 0.1120(8) 0.1806(8) 0.042(2) Uani 0.346(10) 1 d . . P A 2
F20 F 0.7463(5) 0.2427(5) 0.1692(11) 0.112(6) Uani 0.346(10) 1 d . . P A 2
F21 F 0.6251(14) 0.2375(11) 0.2140(18) 0.064(5) Uani 0.346(10) 1 d . . P A 2
F22 F 0.6228(5) 0.1138(5) 0.2747(13) 0.131(7) Uani 0.346(10) 1 d . . P A 2
F23 F 0.6823(14) 0.1724(12) 0.1380(12) 0.142(9) Uani 0.346(10) 1 d . . P A 2
F24 F 0.6868(11) 0.1891(9) 0.2987(9) 0.137(6) Uani 0.346(10) 1 d . . P A 2
Fe1 Fe 0.22441(2) 0.15092(2) 0.23289(2) 0.02448(8) Uani 1 1 d . . . . .
Fe2 Fe 0.30208(2) 0.36520(2) -0.22221(2) 0.02644(8) Uani 1 1 d . . . . .
Fe3 Fe 0.33011(2) 0.32667(2) 0.00506(2) 0.02368(7) Uani 1 1 d . . . . .
Fe4 Fe 0.30788(2) 0.16822(2) -0.02401(2) 0.02270(7) Uani 1 1 d . . . . .
Fe5 Fe 0.15154(2) 0.28730(2) 0.03516(2) 0.02353(7) Uani 1 1 d . . . . .

loop_
_atom_site_aniso_label
_atom_site_aniso_U_11
_atom_site_aniso_U_22
_atom_site_aniso_U_33
_atom_site_aniso_U_23
_atom_site_aniso_U_13
_atom_site_aniso_U_12
C1 0.0376(14) 0.0332(13) 0.0407(15) -0.0040(11) -0.0064(12) -0.0022(11)
C2 0.0398(15) 0.0448(16) 0.0409(15) -0.0031(12) -0.0032(12) -0.0018(12)
C3 0.0313(14) 0.0523(17) 0.0432(15) -0.0124(13) -0.0071(12) 0.0053(12)
C4 0.0324(13) 0.0389(14) 0.0434(15) -0.0126(11) -0.0126(11) 0.0053(10)
C5 0.0260(11) 0.0295(11) 0.0375(13) -0.0088(10) -0.0165(10) 0.0032(9)
C6 0.0247(11) 0.0272(11) 0.0381(13) -0.0110(9) -0.0162(10) 0.0036(9)
C7 0.0280(12) 0.0246(11) 0.0468(14) -0.0113(10) -0.0196(11) 0.0028(9)
C8 0.0273(11) 0.0216(10) 0.0452(14) -0.0109(9) -0.0208(10) 0.0009(8)
C9 0.0254(11) 0.0218(10) 0.0484(14) -0.0064(10) -0.0213(11) -0.0031(8)
C10 0.0387(14) 0.0233(11) 0.0647(18) -0.0128(11) -0.0249(13) -0.0010(10)
C11 0.0433(15) 0.0205(11) 0.079(2) -0.0081(12) -0.0320(15) -0.0064(10)
C12 0.0427(15) 0.0234(12) 0.0647(19) 0.0024(11) -0.0300(14) -0.0124(10)
C13 0.0319(13) 0.0270(11) 0.0520(16) 0.0016(10) -0.0241(12) -0.0089(9)
C14 0.0467(16) 0.0309(13) 0.0626(19) -0.0195(13) -0.0145(14) 0.0064(12)
C15 0.0386(14) 0.0405(14) 0.0337(13) -0.0108(11) -0.0157(11) 0.0046(11)
C16 0.0538(18) 0.0527(17) 0.0394(15) -0.0181(13) -0.0262(13) 0.0077(13)
C17 0.0506(17) 0.0534(17) 0.0469(16) -0.0147(13) -0.0312(14) 0.0017(13)
C18 0.0350(13) 0.0421(14) 0.0417(14) -0.0088(11) -0.0215(11) -0.0004(11)
C19 0.0314(12) 0.0241(10) 0.0316(12) -0.0036(9) -0.0167(10) -0.0017(9)
C20 0.0248(11) 0.0191(10) 0.0329(12) -0.0026(8) -0.0146(9) -0.0019(8)
C21 0.0245(11) 0.0236(10) 0.0335(12) -0.0032(9) -0.0138(9) -0.0010(8)
C22 0.0225(10) 0.0191(10) 0.0313(11) -0.0022(8) -0.0121(9) -0.0005(8)
C23 0.0268(11) 0.0178(9) 0.0329(12) -0.0029(8) -0.0136(9) 0.0003(8)
C24 0.0297(12) 0.0362(13) 0.0372(13) -0.0065(10) -0.0147(11) 0.0071(10)
C25 0.0323(13) 0.0405(14) 0.0396(14) -0.0063(11) -0.0098(11) 0.0097(11)
C26 0.0418(15) 0.0336(13) 0.0336(13) -0.0082(10) -0.0093(11) 0.0015(11)
C27 0.0350(13) 0.0236(11) 0.0370(13) -0.0048(9) -0.0169(11) -0.0008(9)
C28 0.0294(13) 0.0483(15) 0.0473(15) -0.0186(12) -0.0204(11) 0.0058(11)
C29 0.0348(13) 0.0265(11) 0.0305(12) -0.0003(9) -0.0107(10) -0.0001(9)
C30 0.0406(14) 0.0262(12) 0.0359(14) 0.0039(10) -0.0108(11) 0.0007(10)
C31 0.0455(15) 0.0199(11) 0.0429(15) 0.0010(10) -0.0075(12) -0.0029(10)
C32 0.0392(14) 0.0230(11) 0.0453(15) -0.0031(10) -0.0112(12) -0.0071(10)
C33 0.0264(11) 0.0213(10) 0.0367(13) -0.0033(9) -0.0065(10) -0.0025(8)
C34 0.0269(11) 0.0188(10) 0.0380(13) -0.0031(9) -0.0094(10) -0.0053(8)
C35 0.0307(13) 0.0248(11) 0.0564(16) -0.0056(11) -0.0181(12) -0.0087(9)
C36 0.0251(11) 0.0254(11) 0.0480(14) -0.0070(10) -0.0161(10) -0.0060(9)
C37 0.0283(12) 0.0312(12) 0.0581(17) -0.0110(11) -0.0228(12) -0.0043(10)
C38 0.0436(17) 0.0437(16) 0.105(3) -0.0115(17) -0.0455(19) -0.0119(13)
C39 0.054(2) 0.060(2) 0.130(4) -0.024(2) -0.068(2) -0.0047(16)
C40 0.0553(19) 0.0500(17) 0.095(3) -0.0262(17) -0.059(2) 0.0107(14)
C41 0.0370(14) 0.0345(13) 0.0561(17) -0.0170(12) -0.0309(13) 0.0091(10)
C42 0.0522(18) 0.0298(14) 0.095(3) -0.0085(15) -0.0388(18) -0.0137(12)
C43 0.0336(13) 0.0452(14) 0.0319(13) 0.0017(11) -0.0148(11) -0.0081(11)
C44 0.0453(16) 0.0496(16) 0.0298(13) -0.0024(11) -0.0150(12) -0.0092(12)
C45 0.0398(15) 0.0408(14) 0.0312(13) -0.0013(11) -0.0085(11) -0.0033(11)
C46 0.0326(13) 0.0356(13) 0.0332(13) 0.0011(10) -0.0129(10) -0.0017(10)
C47 0.0274(11) 0.0262(11) 0.0320(12) 0.0044(9) -0.0130(10) -0.0050(9)
C48 0.0239(11) 0.0231(10) 0.0340(12) -0.0008(9) -0.0113(9) -0.0021(8)
C49 0.0226(11) 0.0268(11) 0.0404(13) -0.0016(9) -0.0134(10) -0.0030(9)
C50 0.0210(10) 0.0224(10) 0.0400(13) -0.0020(9) -0.0138(10) -0.0040(8)
C51 0.0233(11) 0.0196(10) 0.0418(13) -0.0024(9) -0.0156(10) -0.0059(8)
C52 0.0247(12) 0.0343(12) 0.0534(16) -0.0071(11) -0.0204(11) -0.0046(9)
C53 0.0298(13) 0.0383(14) 0.0636(18) -0.0090(12) -0.0301(13) -0.0038(10)
C54 0.0389(14) 0.0364(13) 0.0563(17) -0.0090(12) -0.0330(13) -0.0039(11)
C55 0.0338(13) 0.0291(11) 0.0445(14) -0.0077(10) -0.0230(11) -0.0037(9)
C56 0.0244(12) 0.0563(17) 0.0558(18) -0.0182(14) -0.0149(12) 0.0018(11)
C57 0.0332(13) 0.0349(13) 0.0348(13) 0.0021(10) -0.0163(11) -0.0022(10)
C58 0.0375(14) 0.0496(16) 0.0371(14) 0.0005(12) -0.0212(12) 0.0023(12)
C59 0.0384(15) 0.0615(18) 0.0471(16) -0.0063(13) -0.0301(13) -0.0002(13)
C60 0.0370(14) 0.0487(16) 0.0507(16) -0.0065(13) -0.0277(13) -0.0052(12)
C61 0.0294(12) 0.0348(12) 0.0328(12) -0.0028(10) -0.0170(10) -0.0022(9)
C62 0.0295(12) 0.0320(12) 0.0361(13) -0.0068(10) -0.0188(10) -0.0026(9)
C63 0.0391(14) 0.0308(12) 0.0441(14) -0.0071(10) -0.0242(12) -0.0065(10)
C64 0.0355(13) 0.0261(11) 0.0394(13) -0.0072(10) -0.0211(11) -0.0043(9)
C65 0.0376(13) 0.0241(11) 0.0433(14) -0.0063(10) -0.0217(11) -0.0053(9)
C66 0.079(2) 0.0320(14) 0.080(2) -0.0103(14) -0.054(2) -0.0113(14)
C67 0.088(3) 0.0248(14) 0.103(3) -0.0085(15) -0.059(2) -0.0142(15)
C68 0.0554(18) 0.0207(12) 0.071(2) 0.0008(12) -0.0342(16) -0.0084(11)
C69 0.0282(12) 0.0223(11) 0.0424(14) -0.0037(9) -0.0139(10) 0.0000(9)
C70 0.0581(19) 0.0404(15) 0.071(2) -0.0066(14) -0.0433(17) -0.0146(13)
C71 0.0333(13) 0.0350(13) 0.0409(14) 0.0059(11) -0.0130(11) -0.0071(10)
C72 0.0408(15) 0.0381(15) 0.0489(17) 0.0133(12) -0.0148(13) -0.0120(12)
C73 0.0483(17) 0.0323(14) 0.0546(18) 0.0135(12) -0.0234(14) -0.0161(12)
C74 0.0398(14) 0.0254(12) 0.0514(16) 0.0038(11) -0.0252(12) -0.0069(10)
C75 0.0269(11) 0.0268(11) 0.0423(14) 0.0039(10) -0.0215(10) -0.0040(9)
C76 0.0265(11) 0.0209(10) 0.0427(13) 0.0015(9) -0.0210(10) -0.0040(8)
C77 0.0242(11) 0.0234(11) 0.0454(14) -0.0035(10) -0.0181(10) -0.0005(8)
C78 0.0223(11) 0.0217(10) 0.0423(13) -0.0050(9) -0.0193(10) 0.0021(8)
C79 0.0212(10) 0.0248(10) 0.0436(13) -0.0057(9) -0.0200(10) 0.0003(8)
C80 0.0336(13) 0.0263(11) 0.0503(15) -0.0107(11) -0.0192(12) 0.0064(10)
C81 0.0329(14) 0.0399(14) 0.0585(18) -0.0193(13) -0.0174(13) 0.0095(11)
C82 0.0294(13) 0.0448(15) 0.0449(15) -0.0132(12) -0.0104(11) 0.0002(11)
C83 0.0266(12) 0.0316(12) 0.0446(14) -0.0077(10) -0.0155(11) -0.0035(9)
C84 0.0355(14) 0.0226(12) 0.070(2) -0.0064(12) -0.0186(14) 0.0014(10)
N1 0.0265(10) 0.0288(10) 0.0315(10) -0.0061(8) -0.0096(8) 0.0009(8)
N2 0.0239(9) 0.0215(9) 0.0329(10) -0.0048(7) -0.0143(8) -0.0011(7)
N3 0.0266(9) 0.0190(8) 0.0348(10) -0.0050(7) -0.0154(8) -0.0033(7)
N4 0.0270(10) 0.0204(9) 0.0441(12) -0.0019(8) -0.0205(9) -0.0050(7)
N5 0.0312(10) 0.0244(9) 0.0324(10) -0.0044(8) -0.0150(8) 0.0008(8)
N6 0.0255(9) 0.0179(8) 0.0291(10) -0.0023(7) -0.0129(8) -0.0012(7)
N7 0.0242(9) 0.0172(8) 0.0308(10) -0.0032(7) -0.0129(8) 0.0006(7)
N8 0.0269(10) 0.0214(9) 0.0304(10) -0.0054(7) -0.0122(8) -0.0008(7)
N9 0.0286(10) 0.0201(9) 0.0299(10) -0.0025(7) -0.0082(8) 0.0002(7)
N10 0.0222(9) 0.0191(8) 0.0317(10) -0.0028(7) -0.0086(8) -0.0027(7)
N11 0.0207(9) 0.0219(9) 0.0356(10) -0.0045(7) -0.0126(8) -0.0037(7)
N12 0.0273(10) 0.0259(9) 0.0471(12) -0.0111(8) -0.0221(9) 0.0024(8)
N13 0.0289(10) 0.0307(10) 0.0296(10) 0.0027(8) -0.0126(8) -0.0060(8)
N14 0.0242(9) 0.0232(9) 0.0326(10) 0.0014(7) -0.0143(8) -0.0048(7)
N15 0.0220(9) 0.0218(9) 0.0354(10) -0.0025(7) -0.0155(8) -0.0032(7)
N16 0.0251(9) 0.0222(9) 0.0399(11) -0.0043(8) -0.0182(8) -0.0043(7)
N17 0.0273(10) 0.0331(10) 0.0305(10) -0.0009(8) -0.0147(8) -0.0021(8)
N18 0.0251(9) 0.0242(9) 0.0298(10) -0.0022(7) -0.0143(8) -0.0021(7)
N19 0.0281(10) 0.0208(9) 0.0324(10) -0.0042(7) -0.0158(8) -0.0027(7)
N20 0.0262(9) 0.0189(8) 0.0372(11) -0.0042(7) -0.0141(8) -0.0025(7)
N21 0.0272(10) 0.0282(10) 0.0379(11) 0.0040(8) -0.0173(9) -0.0051(8)
N22 0.0230(9) 0.0220(9) 0.0341(10) 0.0000(7) -0.0164(8) -0.0023(7)
N23 0.0209(9) 0.0212(9) 0.0355(10) -0.0014(7) -0.0156(8) -0.0014(7)
N24 0.0213(9) 0.0238(9) 0.0405(11) -0.0055(8) -0.0153(8) -0.0017(7)
O1 0.0218(7) 0.0178(7) 0.0360(9) -0.0039(6) -0.0147(7) -0.0006(6)
F1 0.0669(13) 0.0614(12) 0.0693(13) -0.0017(10) -0.0281(11) 0.0298(10)
F2 0.0534(10) 0.0414(9) 0.0727(12) -0.0012(8) -0.0382(10) 0.0050(8)
F3 0.0675(12) 0.0519(10) 0.0453(10) -0.0057(8) -0.0210(9) 0.0007(9)
F4 0.0795(15) 0.0535(12) 0.139(2) 0.0202(12) -0.0767(16) -0.0306(11)
F5 0.1028(19) 0.113(2) 0.0427(12) 0.0116(12) -0.0071(12) 0.0375(16)
F6 0.140(2) 0.0498(11) 0.1087(18) -0.0101(11) -0.0930(18) -0.0175(12)
F7 0.0498(10) 0.0558(11) 0.0655(12) -0.0194(9) -0.0185(9) 0.0132(8)
F8 0.136(2) 0.0702(14) 0.0411(11) -0.0075(10) -0.0120(13) 0.0355(14)
F9 0.0645(13) 0.0515(12) 0.1111(19) 0.0172(12) -0.0300(13) 0.0154(10)
F10 0.0734(15) 0.124(2) 0.0469(12) 0.0091(12) -0.0220(11) -0.0195(14)
F11 0.0694(14) 0.0574(12) 0.0987(17) -0.0105(11) -0.0477(13) 0.0070(10)
F12 0.0438(11) 0.0787(15) 0.123(2) 0.0074(14) -0.0247(13) -0.0141(10)
P1 0.0358(3) 0.0312(3) 0.0414(4) 0.0018(3) -0.0201(3) -0.0027(3)
P2 0.0351(4) 0.0491(4) 0.0386(4) 0.0076(3) -0.0092(3) 0.0043(3)
P3 0.063(2) 0.0427(18) 0.075(3) 0.0089(13) -0.0465(18) -0.0249(14)
F13 0.065(5) 0.053(3) 0.193(10) 0.006(5) -0.077(6) -0.007(3)
F14 0.146(5) 0.057(3) 0.262(10) -0.075(4) -0.164(7) 0.028(3)
F15 0.076(4) 0.065(4) 0.064(5) -0.021(3) -0.022(3) -0.003(4)
F16 0.057(3) 0.112(5) 0.166(7) -0.083(5) -0.059(4) 0.001(2)
F17 0.093(4) 0.076(3) 0.073(3) 0.024(3) -0.012(3) 0.012(3)
F18 0.165(7) 0.085(4) 0.038(2) 0.016(2) -0.007(3) 0.020(4)
P4 0.036(2) 0.018(2) 0.0356(17) -0.0052(14) -0.0222(14) 0.0065(16)
F19 0.047(5) 0.027(4) 0.060(4) -0.017(3) -0.029(3) 0.004(3)
F20 0.058(5) 0.062(5) 0.159(13) 0.010(6) -0.005(6) -0.039(4)
F21 0.077(8) 0.052(5) 0.065(10) -0.019(5) -0.045(8) 0.038(5)
F22 0.049(4) 0.042(4) 0.235(18) 0.017(6) -0.025(6) -0.023(3)
F23 0.197(19) 0.177(17) 0.145(14) -0.127(13) -0.144(15) 0.122(13)
F24 0.196(15) 0.142(11) 0.135(11) -0.031(8) -0.137(11) 0.010(9)
Fe1 0.02349(16) 0.01848(14) 0.02875(17) -0.00280(12) -0.01064(13) -0.00086(11)
Fe2 0.02255(16) 0.02361(15) 0.03038(17) 0.00149(12) -0.01369(13) -0.00344(12)
Fe3 0.02029(15) 0.01841(14) 0.03392(17) -0.00348(12) -0.01399(13) -0.00358(11)
Fe4 0.02243(15) 0.01649(14) 0.03087(17) -0.00387(12) -0.01412(13) -0.00099(11)
Fe5 0.01908(15) 0.01782(14) 0.03429(17) -0.00262(12) -0.01421(13) -0.00179(11)


#----------------------------------------------------------------------------#
#                   MOLECULAR GEOMETRY                                       #
#----------------------------------------------------------------------------#

_geom_special_details            
;
 All esds (except the esd in the dihedral angle between two l.s. planes)
 are estimated using the full covariance matrix.  The cell esds are taken
 into account individually in the estimation of esds in distances, angles
 and torsion angles; correlations between esds in cell parameters are only
 used when they are defined by crystal symmetry.  An approximate (isotropic)
 treatment of cell esds is used for estimating esds involving l.s. planes.
;
loop_
_geom_bond_atom_site_label_1
_geom_bond_atom_site_label_2
_geom_bond_distance
_geom_bond_site_symmetry_2
_geom_bond_publ_flag
C1 N1 1.342(3) . ?
C1 C2 1.378(4) . ?
C1 H1 0.95 . ?
C2 C3 1.376(4) . ?
C2 H2 0.95 . ?
C3 C4 1.376(4) . ?
C3 H3 0.95 . ?
C4 C5 1.386(4) . ?
C4 H4 0.95 . ?
C5 N1 1.363(3) . ?
C5 C6 1.458(3) . ?
C6 N2 1.350(3) . ?
C6 C7 1.411(3) . ?
C7 C8 1.385(4) . ?
C7 C14 1.506(4) . ?
C8 N3 1.376(3) . ?
C8 C9 1.462(3) . ?
C9 N4 1.356(3) . ?
C9 C10 1.392(3) . ?
C10 C11 1.384(4) . ?
C10 H10 0.95 . ?
C11 C12 1.375(4) . ?
C11 H11 0.95 . ?
C12 C13 1.385(4) . ?
C12 H12 0.95 . ?
C13 N4 1.349(3) . ?
C13 H13 0.95 . ?
C14 H14A 0.98 . ?
C14 H14B 0.98 . ?
C14 H14C 0.98 . ?
C15 N5 1.350(3) . ?
C15 C16 1.379(4) . ?
C15 H15 0.95 . ?
C16 C17 1.376(4) . ?
C16 H16 0.95 . ?
C17 C18 1.375(4) . ?
C17 H17 0.95 . ?
C18 C19 1.392(3) . ?
C18 H18 0.95 . ?
C19 N5 1.366(3) . ?
C19 C20 1.451(3) . ?
C20 N6 1.360(3) . ?
C20 C21 1.399(3) . ?
C21 C22 1.398(3) . ?
C21 C28 1.501(3) . ?
C22 N7 1.365(3) . ?
C22 C23 1.455(3) . ?
C23 N8 1.360(3) . ?
C23 C24 1.388(3) . ?
C24 C25 1.382(4) . ?
C24 H24 0.95 . ?
C25 C26 1.374(4) . ?
C25 H25 0.95 . ?
C26 C27 1.382(4) . ?
C26 H26 0.95 . ?
C27 N8 1.336(3) . ?
C27 H27 0.95 . ?
C28 H28A 0.98 . ?
C28 H28B 0.98 . ?
C28 H28C 0.98 . ?
C29 N9 1.349(3) . ?
C29 C30 1.389(3) . ?
C29 H29 0.95 . ?
C30 C31 1.372(4) . ?
C30 H30 0.95 . ?
C31 C32 1.388(4) . ?
C31 H31 0.95 . ?
C32 C33 1.401(3) . ?
C32 H32 0.95 . ?
C33 N9 1.366(3) . ?
C33 C34 1.455(3) . ?
C34 N10 1.364(3) . ?
C34 C35 1.395(4) . ?
C35 C36 1.399(3) . ?
C35 C42 1.509(3) . ?
C36 N11 1.366(3) . ?
C36 C37 1.463(4) . ?
C37 N12 1.352(3) . ?
C37 C38 1.395(4) . ?
C38 C39 1.388(5) . ?
C38 H38 0.95 . ?
C39 C40 1.376(5) . ?
C39 H39 0.95 . ?
C40 C41 1.381(4) . ?
C40 H40 0.95 . ?
C41 N12 1.351(3) . ?
C41 H41 0.95 . ?
C42 H42A 0.98 . ?
C42 H42B 0.98 . ?
C42 H42C 0.98 . ?
C43 N13 1.346(3) . ?
C43 C44 1.380(4) . ?
C43 H43 0.95 . ?
C44 C45 1.386(4) . ?
C44 H44 0.95 . ?
C45 C46 1.378(4) . ?
C45 H45 0.95 . ?
C46 C47 1.392(4) . ?
C46 H46 0.95 . ?
C47 N13 1.375(3) . ?
C47 C48 1.452(4) . ?
C48 N14 1.355(3) . ?
C48 C49 1.413(3) . ?
C49 C50 1.384(4) . ?
C49 C56 1.508(3) . ?
C50 N15 1.371(3) . ?
C50 C51 1.459(3) . ?
C51 N16 1.359(3) . ?
C51 C52 1.400(3) . ?
C52 C53 1.372(4) . ?
C52 H52 0.95 . ?
C53 C54 1.382(4) . ?
C53 H53 0.95 . ?
C54 C55 1.388(3) . ?
C54 H54 0.95 . ?
C55 N16 1.343(3) . ?
C55 H55 0.95 . ?
C56 H56A 0.98 . ?
C56 H56B 0.98 . ?
C56 H56C 0.98 . ?
C57 N17 1.349(3) . ?
C57 C58 1.384(4) . ?
C57 H57 0.95 . ?
C58 C59 1.377(4) . ?
C58 H58 0.95 . ?
C59 C60 1.383(4) . ?
C59 H59 0.95 . ?
C60 C61 1.389(3) . ?
C60 H60 0.95 . ?
C61 N17 1.366(3) . ?
C61 C62 1.457(3) . ?
C62 N18 1.354(3) . ?
C62 C63 1.408(3) . ?
C63 C64 1.389(3) . ?
C63 C70 1.506(3) . ?
C64 N19 1.362(3) . ?
C64 C65 1.469(3) . ?
C65 N20 1.345(3) . ?
C65 C66 1.394(3) . ?
C66 C67 1.377(4) . ?
C66 H66 0.95 . ?
C67 C68 1.376(5) . ?
C67 H67 0.95 . ?
C68 C69 1.384(3) . ?
C68 H68 0.95 . ?
C69 N20 1.345(3) . ?
C69 H69 0.95 . ?
C70 H70A 0.98 . ?
C70 H70B 0.98 . ?
C70 H70C 0.98 . ?
C71 N21 1.348(3) . ?
C71 C72 1.389(4) . ?
C71 H71 0.95 . ?
C72 C73 1.373(5) . ?
C72 H72 0.95 . ?
C73 C74 1.389(4) . ?
C73 H73 0.95 . ?
C74 C75 1.396(3) . ?
C74 H74 0.95 . ?
C75 N21 1.362(3) . ?
C75 C76 1.457(3) . ?
C76 N22 1.362(3) . ?
C76 C77 1.395(4) . ?
C77 C78 1.402(3) . ?
C77 C84 1.503(3) . ?
C78 N23 1.371(3) . ?
C78 C79 1.450(3) . ?
C79 N24 1.367(3) . ?
C79 C80 1.393(3) . ?
C80 C81 1.372(4) . ?
C80 H80 0.95 . ?
C81 C82 1.382(4) . ?
C81 H81 0.95 . ?
C82 C83 1.374(4) . ?
C82 H82 0.95 . ?
C83 N24 1.340(3) . ?
C83 H83 0.95 . ?
C84 H84A 0.98 . ?
C84 H84B 0.98 . ?
C84 H84C 0.98 . ?
N1 Fe1 1.996(2) . ?
N2 N3 1.345(3) . ?
N2 Fe1 1.9636(18) . ?
N3 Fe3 2.097(2) . ?
N4 Fe3 2.1016(19) . ?
N5 Fe1 2.005(2) . ?
N6 N7 1.345(3) . ?
N6 Fe1 1.9591(19) . ?
N7 Fe4 2.1035(19) . ?
N8 Fe4 2.1199(19) . ?
N9 Fe1 2.0002(18) . ?
N10 N11 1.342(3) . ?
N10 Fe1 1.960(2) . ?
N11 Fe5 2.1106(18) . ?
N12 Fe5 2.1059(19) . ?
N13 Fe2 1.983(2) . ?
N14 N15 1.343(3) . ?
N14 Fe2 1.9660(19) . ?
N15 Fe3 2.098(2) . ?
N16 Fe3 2.1009(19) . ?
N17 Fe2 2.002(2) . ?
N18 N19 1.342(2) . ?
N18 Fe2 1.9533(18) . ?
N19 Fe4 2.1014(19) . ?
N20 Fe4 2.1198(18) . ?
N21 Fe2 1.9975(19) . ?
N22 N23 1.340(3) . ?
N22 Fe2 1.956(2) . ?
N23 Fe5 2.1101(18) . ?
N24 Fe5 2.117(2) . ?
O1 Fe3 1.8551(15) . ?
O1 Fe5 1.8708(15) . ?
O1 Fe4 1.8812(15) . ?
F1 P1 1.5871(18) . ?
F2 P1 1.5886(17) . ?
F3 P1 1.5918(19) . ?
F4 P1 1.599(2) . ?
F5 P1 1.571(2) . ?
F6 P1 1.579(2) . ?
F7 P2 1.5914(19) . ?
F8 P2 1.580(2) . ?
F9 P2 1.580(2) . ?
F10 P2 1.577(2) . ?
F11 P2 1.611(2) . ?
F12 P2 1.588(2) . ?
P3 F18 1.436(7) . ?
P3 F14 1.531(6) . ?
P3 F13 1.589(11) . ?
P3 F15 1.614(13) . ?
P3 F16 1.624(7) . ?
P3 F17 1.687(7) . ?
P4 F23 1.370(12) . ?
P4 F20 1.473(11) . ?
P4 F21 1.557(19) . ?
P4 F19 1.616(15) . ?
P4 F22 1.674(12) . ?
P4 F24 1.793(13) . ?

loop_
_geom_angle_atom_site_label_1
_geom_angle_atom_site_label_2
_geom_angle_atom_site_label_3
_geom_angle
_geom_angle_site_symmetry_1
_geom_angle_site_symmetry_3
_geom_angle_publ_flag
N1 C1 C2 123.3(3) . . ?
N1 C1 H1 118.3 . . ?
C2 C1 H1 118.3 . . ?
C3 C2 C1 118.6(3) . . ?
C3 C2 H2 120.7 . . ?
C1 C2 H2 120.7 . . ?
C2 C3 C4 119.1(3) . . ?
C2 C3 H3 120.5 . . ?
C4 C3 H3 120.5 . . ?
C3 C4 C5 120.0(3) . . ?
C3 C4 H4 120 . . ?
C5 C4 H4 120 . . ?
N1 C5 C4 121.0(2) . . ?
N1 C5 C6 113.0(2) . . ?
C4 C5 C6 126.0(2) . . ?
N2 C6 C7 110.5(2) . . ?
N2 C6 C5 114.7(2) . . ?
C7 C6 C5 134.6(2) . . ?
C8 C7 C6 103.0(2) . . ?
C8 C7 C14 128.9(2) . . ?
C6 C7 C14 128.1(2) . . ?
N3 C8 C7 110.5(2) . . ?
N3 C8 C9 115.6(2) . . ?
C7 C8 C9 133.6(2) . . ?
N4 C9 C10 119.9(2) . . ?
N4 C9 C8 114.7(2) . . ?
C10 C9 C8 125.4(2) . . ?
C11 C10 C9 119.3(3) . . ?
C11 C10 H10 120.3 . . ?
C9 C10 H10 120.3 . . ?
C12 C11 C10 120.6(2) . . ?
C12 C11 H11 119.7 . . ?
C10 C11 H11 119.7 . . ?
C11 C12 C13 117.9(3) . . ?
C11 C12 H12 121.1 . . ?
C13 C12 H12 121.1 . . ?
N4 C13 C12 122.2(3) . . ?
N4 C13 H13 118.9 . . ?
C12 C13 H13 118.9 . . ?
C7 C14 H14A 109.5 . . ?
C7 C14 H14B 109.5 . . ?
H14A C14 H14B 109.5 . . ?
C7 C14 H14C 109.5 . . ?
H14A C14 H14C 109.5 . . ?
H14B C14 H14C 109.5 . . ?
N5 C15 C16 123.2(3) . . ?
N5 C15 H15 118.4 . . ?
C16 C15 H15 118.4 . . ?
C17 C16 C15 118.8(3) . . ?
C17 C16 H16 120.6 . . ?
C15 C16 H16 120.6 . . ?
C18 C17 C16 119.5(3) . . ?
C18 C17 H17 120.3 . . ?
C16 C17 H17 120.3 . . ?
C17 C18 C19 119.5(3) . . ?
C17 C18 H18 120.3 . . ?
C19 C18 H18 120.3 . . ?
N5 C19 C18 121.5(2) . . ?
N5 C19 C20 112.9(2) . . ?
C18 C19 C20 125.6(2) . . ?
N6 C20 C21 110.6(2) . . ?
N6 C20 C19 114.4(2) . . ?
C21 C20 C19 134.9(2) . . ?
C22 C21 C20 102.91(19) . . ?
C22 C21 C28 128.5(2) . . ?
C20 C21 C28 128.4(2) . . ?
N7 C22 C21 110.4(2) . . ?
N7 C22 C23 116.44(19) . . ?
C21 C22 C23 133.0(2) . . ?
N8 C23 C24 120.2(2) . . ?
N8 C23 C22 114.80(19) . . ?
C24 C23 C22 125.0(2) . . ?
C25 C24 C23 119.6(2) . . ?
C25 C24 H24 120.2 . . ?
C23 C24 H24 120.2 . . ?
C26 C25 C24 120.0(2) . . ?
C26 C25 H25 120 . . ?
C24 C25 H25 120 . . ?
C25 C26 C27 117.7(3) . . ?
C25 C26 H26 121.1 . . ?
C27 C26 H26 121.1 . . ?
N8 C27 C26 123.3(2) . . ?
N8 C27 H27 118.4 . . ?
C26 C27 H27 118.4 . . ?
C21 C28 H28A 109.5 . . ?
C21 C28 H28B 109.5 . . ?
H28A C28 H28B 109.5 . . ?
C21 C28 H28C 109.5 . . ?
H28A C28 H28C 109.5 . . ?
H28B C28 H28C 109.5 . . ?
N9 C29 C30 122.9(3) . . ?
N9 C29 H29 118.5 . . ?
C30 C29 H29 118.5 . . ?
C31 C30 C29 119.5(2) . . ?
C31 C30 H30 120.2 . . ?
C29 C30 H30 120.2 . . ?
C30 C31 C32 119.0(2) . . ?
C30 C31 H31 120.5 . . ?
C32 C31 H31 120.5 . . ?
C31 C32 C33 119.1(3) . . ?
C31 C32 H32 120.4 . . ?
C33 C32 H32 120.4 . . ?
N9 C33 C32 121.8(2) . . ?
N9 C33 C34 113.27(19) . . ?
C32 C33 C34 124.9(2) . . ?
N10 C34 C35 110.8(2) . . ?
N10 C34 C33 113.9(2) . . ?
C35 C34 C33 135.3(2) . . ?
C34 C35 C36 102.7(2) . . ?
C34 C35 C42 129.3(2) . . ?
C36 C35 C42 127.9(3) . . ?
N11 C36 C35 110.6(2) . . ?
N11 C36 C37 115.7(2) . . ?
C35 C36 C37 133.5(2) . . ?
N12 C37 C38 120.6(3) . . ?
N12 C37 C36 114.0(2) . . ?
C38 C37 C36 125.3(3) . . ?
C39 C38 C37 118.7(3) . . ?
C39 C38 H38 120.6 . . ?
C37 C38 H38 120.6 . . ?
C40 C39 C38 120.4(3) . . ?
C40 C39 H39 119.8 . . ?
C38 C39 H39 119.8 . . ?
C39 C40 C41 118.4(3) . . ?
C39 C40 H40 120.8 . . ?
C41 C40 H40 120.8 . . ?
N12 C41 C40 122.0(3) . . ?
N12 C41 H41 119 . . ?
C40 C41 H41 119 . . ?
C35 C42 H42A 109.5 . . ?
C35 C42 H42B 109.5 . . ?
H42A C42 H42B 109.5 . . ?
C35 C42 H42C 109.5 . . ?
H42A C42 H42C 109.5 . . ?
H42B C42 H42C 109.5 . . ?
N13 C43 C44 123.3(3) . . ?
N13 C43 H43 118.4 . . ?
C44 C43 H43 118.4 . . ?
C43 C44 C45 119.0(3) . . ?
C43 C44 H44 120.5 . . ?
C45 C44 H44 120.5 . . ?
C46 C45 C44 118.9(3) . . ?
C46 C45 H45 120.5 . . ?
C44 C45 H45 120.5 . . ?
C45 C46 C47 120.0(2) . . ?
C45 C46 H46 120 . . ?
C47 C46 H46 120 . . ?
N13 C47 C46 121.0(2) . . ?
N13 C47 C48 112.6(2) . . ?
C46 C47 C48 126.3(2) . . ?
N14 C48 C49 110.4(2) . . ?
N14 C48 C47 114.4(2) . . ?
C49 C48 C47 134.7(2) . . ?
C50 C49 C48 102.9(2) . . ?
C50 C49 C56 129.2(2) . . ?
C48 C49 C56 127.8(2) . . ?
N15 C50 C49 110.5(2) . . ?
N15 C50 C51 115.8(2) . . ?
C49 C50 C51 133.4(2) . . ?
N16 C51 C52 119.9(2) . . ?
N16 C51 C50 114.52(19) . . ?
C52 C51 C50 125.5(2) . . ?
C53 C52 C51 119.6(3) . . ?
C53 C52 H52 120.2 . . ?
C51 C52 H52 120.2 . . ?
C52 C53 C54 120.3(2) . . ?
C52 C53 H53 119.8 . . ?
C54 C53 H53 119.8 . . ?
C53 C54 C55 117.9(3) . . ?
C53 C54 H54 121.1 . . ?
C55 C54 H54 121.1 . . ?
N16 C55 C54 122.4(3) . . ?
N16 C55 H55 118.8 . . ?
C54 C55 H55 118.8 . . ?
C49 C56 H56A 109.5 . . ?
C49 C56 H56B 109.5 . . ?
H56A C56 H56B 109.5 . . ?
C49 C56 H56C 109.5 . . ?
H56A C56 H56C 109.5 . . ?
H56B C56 H56C 109.5 . . ?
N17 C57 C58 123.1(2) . . ?
N17 C57 H57 118.4 . . ?
C58 C57 H57 118.4 . . ?
C59 C58 C57 119.2(2) . . ?
C59 C58 H58 120.4 . . ?
C57 C58 H58 120.4 . . ?
C58 C59 C60 118.6(3) . . ?
C58 C59 H59 120.7 . . ?
C60 C59 H59 120.7 . . ?
C59 C60 C61 120.1(3) . . ?
C59 C60 H60 120 . . ?
C61 C60 H60 120 . . ?
N17 C61 C60 121.5(2) . . ?
N17 C61 C62 112.7(2) . . ?
C60 C61 C62 125.9(2) . . ?
N18 C62 C63 110.3(2) . . ?
N18 C62 C61 114.0(2) . . ?
C63 C62 C61 135.7(2) . . ?
C64 C63 C62 102.7(2) . . ?
C64 C63 C70 128.3(2) . . ?
C62 C63 C70 129.0(2) . . ?
N19 C64 C63 110.9(2) . . ?
N19 C64 C65 115.1(2) . . ?
C63 C64 C65 133.8(2) . . ?
N20 C65 C66 120.2(2) . . ?
N20 C65 C64 114.1(2) . . ?
C66 C65 C64 125.6(2) . . ?
C67 C66 C65 119.1(3) . . ?
C67 C66 H66 120.5 . . ?
C65 C66 H66 120.5 . . ?
C68 C67 C66 120.8(3) . . ?
C68 C67 H67 119.6 . . ?
C66 C67 H67 119.6 . . ?
C67 C68 C69 117.5(3) . . ?
C67 C68 H68 121.3 . . ?
C69 C68 H68 121.3 . . ?
N20 C69 C68 122.3(3) . . ?
N20 C69 H69 118.8 . . ?
C68 C69 H69 118.8 . . ?
C63 C70 H70A 109.5 . . ?
C63 C70 H70B 109.5 . . ?
H70A C70 H70B 109.5 . . ?
C63 C70 H70C 109.5 . . ?
H70A C70 H70C 109.5 . . ?
H70B C70 H70C 109.5 . . ?
N21 C71 C72 122.9(3) . . ?
N21 C71 H71 118.6 . . ?
C72 C71 H71 118.6 . . ?
C73 C72 C71 119.1(3) . . ?
C73 C72 H72 120.5 . . ?
C71 C72 H72 120.5 . . ?
C72 C73 C74 119.3(2) . . ?
C72 C73 H73 120.4 . . ?
C74 C73 H73 120.4 . . ?
C73 C74 C75 119.2(3) . . ?
C73 C74 H74 120.4 . . ?
C75 C74 H74 120.4 . . ?
N21 C75 C74 121.6(2) . . ?
N21 C75 C76 112.9(2) . . ?
C74 C75 C76 125.4(3) . . ?
N22 C76 C77 110.7(2) . . ?
N22 C76 C75 114.0(2) . . ?
C77 C76 C75 135.2(2) . . ?
C76 C77 C78 103.2(2) . . ?
C76 C77 C84 128.6(2) . . ?
C78 C77 C84 128.2(2) . . ?
N23 C78 C77 109.8(2) . . ?
N23 C78 C79 116.23(19) . . ?
C77 C78 C79 133.8(2) . . ?
N24 C79 C80 120.2(2) . . ?
N24 C79 C78 115.2(2) . . ?
C80 C79 C78 124.6(2) . . ?
C81 C80 C79 119.5(2) . . ?
C81 C80 H80 120.3 . . ?
C79 C80 H80 120.3 . . ?
C80 C81 C82 120.3(2) . . ?
C80 C81 H81 119.9 . . ?
C82 C81 H81 119.9 . . ?
C83 C82 C81 117.8(3) . . ?
C83 C82 H82 121.1 . . ?
C81 C82 H82 121.1 . . ?
N24 C83 C82 123.4(2) . . ?
N24 C83 H83 118.3 . . ?
C82 C83 H83 118.3 . . ?
C77 C84 H84A 109.5 . . ?
C77 C84 H84B 109.5 . . ?
H84A C84 H84B 109.5 . . ?
C77 C84 H84C 109.5 . . ?
H84A C84 H84C 109.5 . . ?
H84B C84 H84C 109.5 . . ?
C1 N1 C5 117.9(2) . . ?
C1 N1 Fe1 126.69(17) . . ?
C5 N1 Fe1 115.35(16) . . ?
N3 N2 C6 108.36(18) . . ?
N3 N2 Fe1 135.67(15) . . ?
C6 N2 Fe1 115.81(15) . . ?
N2 N3 C8 107.64(19) . . ?
N2 N3 Fe3 134.72(14) . . ?
C8 N3 Fe3 115.04(15) . . ?
C13 N4 C9 120.1(2) . . ?
C13 N4 Fe3 123.49(18) . . ?
C9 N4 Fe3 116.44(14) . . ?
C15 N5 C19 117.6(2) . . ?
C15 N5 Fe1 126.91(17) . . ?
C19 N5 Fe1 115.50(16) . . ?
N7 N6 C20 108.02(18) . . ?
N7 N6 Fe1 135.32(15) . . ?
C20 N6 Fe1 116.22(15) . . ?
N6 N7 C22 107.98(18) . . ?
N6 N7 Fe4 134.92(14) . . ?
C22 N7 Fe4 115.07(15) . . ?
C27 N8 C23 119.1(2) . . ?
C27 N8 Fe4 125.09(16) . . ?
C23 N8 Fe4 115.83(15) . . ?
C29 N9 C33 117.6(2) . . ?
C29 N9 Fe1 126.81(17) . . ?
C33 N9 Fe1 115.58(15) . . ?
N11 N10 C34 108.03(19) . . ?
N11 N10 Fe1 135.00(14) . . ?
C34 N10 Fe1 116.50(16) . . ?
N10 N11 C36 107.83(18) . . ?
N10 N11 Fe5 133.46(14) . . ?
C36 N11 Fe5 113.76(15) . . ?
C41 N12 C37 119.8(2) . . ?
C41 N12 Fe5 123.04(17) . . ?
C37 N12 Fe5 115.76(16) . . ?
C43 N13 C47 117.8(2) . . ?
C43 N13 Fe2 126.61(17) . . ?
C47 N13 Fe2 115.60(17) . . ?
N15 N14 C48 108.02(18) . . ?
N15 N14 Fe2 136.07(16) . . ?
C48 N14 Fe2 115.43(16) . . ?
N14 N15 C50 108.08(19) . . ?
N14 N15 Fe3 134.19(14) . . ?
C50 N15 Fe3 115.33(15) . . ?
C55 N16 C51 119.8(2) . . ?
C55 N16 Fe3 123.61(17) . . ?
C51 N16 Fe3 116.60(15) . . ?
C57 N17 C61 117.5(2) . . ?
C57 N17 Fe2 126.64(17) . . ?
C61 N17 Fe2 115.84(15) . . ?
N19 N18 C62 108.42(18) . . ?
N19 N18 Fe2 133.90(15) . . ?
C62 N18 Fe2 117.03(15) . . ?
N18 N19 C64 107.71(18) . . ?
N18 N19 Fe4 132.58(14) . . ?
C64 N19 Fe4 114.61(15) . . ?
C65 N20 C69 120.0(2) . . ?
C65 N20 Fe4 115.58(15) . . ?
C69 N20 Fe4 123.00(16) . . ?
C71 N21 C75 118.0(2) . . ?
C71 N21 Fe2 126.35(19) . . ?
C75 N21 Fe2 115.67(16) . . ?
N23 N22 C76 108.00(19) . . ?
N23 N22 Fe2 135.51(14) . . ?
C76 N22 Fe2 116.05(16) . . ?
N22 N23 C78 108.28(17) . . ?
N22 N23 Fe5 134.48(14) . . ?
C78 N23 Fe5 114.75(15) . . ?
C83 N24 C79 118.9(2) . . ?
C83 N24 Fe5 125.48(16) . . ?
C79 N24 Fe5 115.57(16) . . ?
Fe3 O1 Fe5 119.67(8) . . ?
Fe3 O1 Fe4 119.09(8) . . ?
Fe5 O1 Fe4 121.23(8) . . ?
F5 P1 F6 91.83(17) . . ?
F5 P1 F1 90.75(12) . . ?
F6 P1 F1 90.89(13) . . ?
F5 P1 F2 90.23(12) . . ?
F6 P1 F2 89.86(12) . . ?
F1 P1 F2 178.75(13) . . ?
F5 P1 F3 178.24(14) . . ?
F6 P1 F3 89.29(13) . . ?
F1 P1 F3 87.88(11) . . ?
F2 P1 F3 91.13(10) . . ?
F5 P1 F4 90.49(18) . . ?
F6 P1 F4 177.33(16) . . ?
F1 P1 F4 90.40(13) . . ?
F2 P1 F4 88.80(11) . . ?
F3 P1 F4 88.43(13) . . ?
F10 P2 F9 89.29(15) . . ?
F10 P2 F8 179.40(17) . . ?
F9 P2 F8 90.90(14) . . ?
F10 P2 F12 90.29(15) . . ?
F9 P2 F12 90.06(14) . . ?
F8 P2 F12 90.28(17) . . ?
F10 P2 F7 90.71(13) . . ?
F9 P2 F7 179.87(15) . . ?
F8 P2 F7 89.10(11) . . ?
F12 P2 F7 89.81(12) . . ?
F10 P2 F11 89.33(13) . . ?
F9 P2 F11 90.04(13) . . ?
F8 P2 F11 90.10(16) . . ?
F12 P2 F11 179.61(16) . . ?
F7 P2 F11 90.10(11) . . ?
F18 P3 F14 96.8(6) . . ?
F18 P3 F13 82.7(6) . . ?
F14 P3 F13 84.2(5) . . ?
F18 P3 F15 96.5(6) . . ?
F14 P3 F15 95.6(6) . . ?
F13 P3 F15 179.2(8) . . ?
F18 P3 F16 91.7(5) . . ?
F14 P3 F16 167.5(6) . . ?
F13 P3 F16 87.7(5) . . ?
F15 P3 F16 92.6(6) . . ?
F18 P3 F17 172.2(5) . . ?
F14 P3 F17 86.0(5) . . ?
F13 P3 F17 90.4(5) . . ?
F15 P3 F17 90.4(6) . . ?
F16 P3 F17 84.4(5) . . ?
F23 P4 F20 102.3(12) . . ?
F23 P4 F21 84.6(12) . . ?
F20 P4 F21 82.9(10) . . ?
F23 P4 F19 87.8(7) . . ?
F20 P4 F19 95.6(8) . . ?
F21 P4 F19 171.7(13) . . ?
F23 P4 F22 94.9(12) . . ?
F20 P4 F22 156.9(10) . . ?
F21 P4 F22 83.6(10) . . ?
F19 P4 F22 100.3(7) . . ?
F23 P4 F24 164.3(8) . . ?
F20 P4 F24 80.8(8) . . ?
F21 P4 F24 80.5(11) . . ?
F19 P4 F24 107.4(7) . . ?
F22 P4 F24 78.5(9) . . ?
N6 Fe1 N10 98.00(8) . . ?
N6 Fe1 N2 96.58(8) . . ?
N10 Fe1 N2 96.39(8) . . ?
N6 Fe1 N1 171.42(8) . . ?
N10 Fe1 N1 90.33(8) . . ?
N2 Fe1 N1 80.37(8) . . ?
N6 Fe1 N9 90.63(7) . . ?
N10 Fe1 N9 80.13(8) . . ?
N2 Fe1 N9 172.39(8) . . ?
N1 Fe1 N9 92.83(8) . . ?
N6 Fe1 N5 79.93(8) . . ?
N10 Fe1 N5 171.96(8) . . ?
N2 Fe1 N5 91.57(8) . . ?
N1 Fe1 N5 92.09(8) . . ?
N9 Fe1 N5 92.09(8) . . ?
N18 Fe2 N22 97.20(8) . . ?
N18 Fe2 N14 97.56(8) . . ?
N22 Fe2 N14 96.88(8) . . ?
N18 Fe2 N13 89.56(8) . . ?
N22 Fe2 N13 172.96(8) . . ?
N14 Fe2 N13 80.21(8) . . ?
N18 Fe2 N21 172.22(8) . . ?
N22 Fe2 N21 80.10(8) . . ?
N14 Fe2 N21 90.04(8) . . ?
N13 Fe2 N21 93.45(8) . . ?
N18 Fe2 N17 79.87(8) . . ?
N22 Fe2 N17 90.23(8) . . ?
N14 Fe2 N17 172.71(9) . . ?
N13 Fe2 N17 92.91(8) . . ?
N21 Fe2 N17 92.80(8) . . ?
O1 Fe3 N3 91.55(7) . . ?
O1 Fe3 N15 91.27(7) . . ?
N3 Fe3 N15 177.16(7) . . ?
O1 Fe3 N16 131.42(7) . . ?
N3 Fe3 N16 100.62(8) . . ?
N15 Fe3 N16 77.26(8) . . ?
O1 Fe3 N4 128.70(7) . . ?
N3 Fe3 N4 77.48(8) . . ?
N15 Fe3 N4 100.94(8) . . ?
N16 Fe3 N4 99.88(7) . . ?
O1 Fe4 N19 93.31(7) . . ?
O1 Fe4 N7 91.53(7) . . ?
N19 Fe4 N7 175.13(7) . . ?
O1 Fe4 N20 130.24(7) . . ?
N19 Fe4 N20 77.24(7) . . ?
N7 Fe4 N20 100.06(7) . . ?
O1 Fe4 N8 131.33(7) . . ?
N19 Fe4 N8 99.02(8) . . ?
N7 Fe4 N8 77.26(7) . . ?
N20 Fe4 N8 98.43(7) . . ?
O1 Fe5 N12 129.92(7) . . ?
O1 Fe5 N23 91.33(7) . . ?
N12 Fe5 N23 99.17(8) . . ?
O1 Fe5 N11 93.00(7) . . ?
N12 Fe5 N11 77.62(8) . . ?
N23 Fe5 N11 175.64(7) . . ?
O1 Fe5 N24 132.66(7) . . ?
N12 Fe5 N24 97.38(7) . . ?
N23 Fe5 N24 77.43(8) . . ?
N11 Fe5 N24 99.94(7) . . ?

loop_
_geom_torsion_atom_site_label_1
_geom_torsion_atom_site_label_2
_geom_torsion_atom_site_label_3
_geom_torsion_atom_site_label_4
_geom_torsion
_geom_torsion_site_symmetry_1
_geom_torsion_site_symmetry_2
_geom_torsion_site_symmetry_3
_geom_torsion_site_symmetry_4
_geom_torsion_publ_flag
N1 C1 C2 C3 1.1(5) . . . . ?
C1 C2 C3 C4 -0.3(5) . . . . ?
C2 C3 C4 C5 -0.2(4) . . . . ?
C3 C4 C5 N1 0.0(4) . . . . ?
C3 C4 C5 C6 178.5(3) . . . . ?
N1 C5 C6 N2 2.5(3) . . . . ?
C4 C5 C6 N2 -176.1(2) . . . . ?
N1 C5 C6 C7 177.2(3) . . . . ?
C4 C5 C6 C7 -1.4(4) . . . . ?
N2 C6 C7 C8 1.0(3) . . . . ?
C5 C6 C7 C8 -173.9(3) . . . . ?
N2 C6 C7 C14 -177.1(2) . . . . ?
C5 C6 C7 C14 8.0(5) . . . . ?
C6 C7 C8 N3 -1.3(3) . . . . ?
C14 C7 C8 N3 176.8(3) . . . . ?
C6 C7 C8 C9 172.5(2) . . . . ?
C14 C7 C8 C9 -9.4(5) . . . . ?
N3 C8 C9 N4 6.1(3) . . . . ?
C7 C8 C9 N4 -167.5(2) . . . . ?
N3 C8 C9 C10 -175.0(2) . . . . ?
C7 C8 C9 C10 11.5(4) . . . . ?
N4 C9 C10 C11 -0.2(4) . . . . ?
C8 C9 C10 C11 -179.1(2) . . . . ?
C9 C10 C11 C12 -1.6(4) . . . . ?
C10 C11 C12 C13 1.7(4) . . . . ?
C11 C12 C13 N4 0.0(4) . . . . ?
N5 C15 C16 C17 1.3(4) . . . . ?
C15 C16 C17 C18 -0.6(4) . . . . ?
C16 C17 C18 C19 -0.9(4) . . . . ?
C17 C18 C19 N5 1.9(4) . . . . ?
C17 C18 C19 C20 -180.0(2) . . . . ?
N5 C19 C20 N6 5.3(3) . . . . ?
C18 C19 C20 N6 -172.9(2) . . . . ?
N5 C19 C20 C21 -178.9(2) . . . . ?
C18 C19 C20 C21 2.9(4) . . . . ?
N6 C20 C21 C22 2.1(2) . . . . ?
C19 C20 C21 C22 -173.9(2) . . . . ?
N6 C20 C21 C28 -174.4(2) . . . . ?
C19 C20 C21 C28 9.7(4) . . . . ?
C20 C21 C22 N7 -2.1(2) . . . . ?
C28 C21 C22 N7 174.3(2) . . . . ?
C20 C21 C22 C23 173.8(2) . . . . ?
C28 C21 C22 C23 -9.8(4) . . . . ?
N7 C22 C23 N8 6.1(3) . . . . ?
C21 C22 C23 N8 -169.6(2) . . . . ?
N7 C22 C23 C24 -173.5(2) . . . . ?
C21 C22 C23 C24 10.8(4) . . . . ?
N8 C23 C24 C25 -1.2(4) . . . . ?
C22 C23 C24 C25 178.5(2) . . . . ?
C23 C24 C25 C26 0.5(4) . . . . ?
C24 C25 C26 C27 0.4(4) . . . . ?
C25 C26 C27 N8 -0.7(4) . . . . ?
N9 C29 C30 C31 0.6(4) . . . . ?
C29 C30 C31 C32 -0.7(4) . . . . ?
C30 C31 C32 C33 0.0(4) . . . . ?
C31 C32 C33 N9 0.7(4) . . . . ?
C31 C32 C33 C34 179.2(2) . . . . ?
N9 C33 C34 N10 3.7(3) . . . . ?
C32 C33 C34 N10 -174.9(2) . . . . ?
N9 C33 C34 C35 -178.2(3) . . . . ?
C32 C33 C34 C35 3.2(5) . . . . ?
N10 C34 C35 C36 0.0(3) . . . . ?
C33 C34 C35 C36 -178.2(3) . . . . ?
N10 C34 C35 C42 177.3(3) . . . . ?
C33 C34 C35 C42 -0.9(5) . . . . ?
C34 C35 C36 N11 -0.1(3) . . . . ?
C42 C35 C36 N11 -177.5(3) . . . . ?
C34 C35 C36 C37 175.0(3) . . . . ?
C42 C35 C36 C37 -2.4(5) . . . . ?
N11 C36 C37 N12 20.3(3) . . . . ?
C35 C36 C37 N12 -154.6(3) . . . . ?
N11 C36 C37 C38 -156.6(3) . . . . ?
C35 C36 C37 C38 28.6(5) . . . . ?
N12 C37 C38 C39 2.7(5) . . . . ?
C36 C37 C38 C39 179.3(3) . . . . ?
C37 C38 C39 C40 0.1(6) . . . . ?
C38 C39 C40 C41 -2.3(6) . . . . ?
C39 C40 C41 N12 1.9(5) . . . . ?
N13 C43 C44 C45 -0.4(4) . . . . ?
C43 C44 C45 C46 0.2(4) . . . . ?
C44 C45 C46 C47 0.7(4) . . . . ?
C45 C46 C47 N13 -1.6(4) . . . . ?
C45 C46 C47 C48 174.1(2) . . . . ?
N13 C47 C48 N14 6.6(3) . . . . ?
C46 C47 C48 N14 -169.4(2) . . . . ?
N13 C47 C48 C49 178.4(2) . . . . ?
C46 C47 C48 C49 2.4(4) . . . . ?
N14 C48 C49 C50 2.2(2) . . . . ?
C47 C48 C49 C50 -169.9(2) . . . . ?
N14 C48 C49 C56 -176.0(2) . . . . ?
C47 C48 C49 C56 11.9(4) . . . . ?
C48 C49 C50 N15 -2.5(2) . . . . ?
C56 C49 C50 N15 175.7(2) . . . . ?
C48 C49 C50 C51 170.9(2) . . . . ?
C56 C49 C50 C51 -10.9(4) . . . . ?
N15 C50 C51 N16 4.5(3) . . . . ?
C49 C50 C51 N16 -168.6(2) . . . . ?
N15 C50 C51 C52 -177.8(2) . . . . ?
C49 C50 C51 C52 9.1(4) . . . . ?
N16 C51 C52 C53 -0.9(3) . . . . ?
C50 C51 C52 C53 -178.5(2) . . . . ?
C51 C52 C53 C54 -1.4(4) . . . . ?
C52 C53 C54 C55 1.8(4) . . . . ?
C53 C54 C55 N16 0.0(4) . . . . ?
N17 C57 C58 C59 0.9(4) . . . . ?
C57 C58 C59 C60 -1.4(5) . . . . ?
C58 C59 C60 C61 0.4(5) . . . . ?
C59 C60 C61 N17 1.3(4) . . . . ?
C59 C60 C61 C62 -178.7(3) . . . . ?
N17 C61 C62 N18 6.8(3) . . . . ?
C60 C61 C62 N18 -173.2(3) . . . . ?
N17 C61 C62 C63 -174.0(3) . . . . ?
C60 C61 C62 C63 6.0(5) . . . . ?
N18 C62 C63 C64 0.5(3) . . . . ?
C61 C62 C63 C64 -178.7(3) . . . . ?
N18 C62 C63 C70 177.9(3) . . . . ?
C61 C62 C63 C70 -1.3(5) . . . . ?
C62 C63 C64 N19 -0.4(3) . . . . ?
C70 C63 C64 N19 -177.9(3) . . . . ?
C62 C63 C64 C65 174.7(3) . . . . ?
C70 C63 C64 C65 -2.8(5) . . . . ?
N19 C64 C65 N20 20.9(3) . . . . ?
C63 C64 C65 N20 -154.0(3) . . . . ?
N19 C64 C65 C66 -156.5(3) . . . . ?
C63 C64 C65 C66 28.6(5) . . . . ?
N20 C65 C66 C67 1.5(5) . . . . ?
C64 C65 C66 C67 178.7(3) . . . . ?
C65 C66 C67 C68 1.8(6) . . . . ?
C66 C67 C68 C69 -3.4(6) . . . . ?
C67 C68 C69 N20 1.9(5) . . . . ?
N21 C71 C72 C73 -0.1(5) . . . . ?
C71 C72 C73 C74 -0.1(4) . . . . ?
C72 C73 C74 C75 -0.2(4) . . . . ?
C73 C74 C75 N21 0.7(4) . . . . ?
C73 C74 C75 C76 177.1(2) . . . . ?
N21 C75 C76 N22 6.2(3) . . . . ?
C74 C75 C76 N22 -170.4(2) . . . . ?
N21 C75 C76 C77 -179.3(3) . . . . ?
C74 C75 C76 C77 4.0(4) . . . . ?
N22 C76 C77 C78 2.6(3) . . . . ?
C75 C76 C77 C78 -172.0(3) . . . . ?
N22 C76 C77 C84 -175.0(2) . . . . ?
C75 C76 C77 C84 10.4(5) . . . . ?
C76 C77 C78 N23 -2.5(3) . . . . ?
C84 C77 C78 N23 175.1(2) . . . . ?
C76 C77 C78 C79 173.6(2) . . . . ?
C84 C77 C78 C79 -8.8(4) . . . . ?
N23 C78 C79 N24 8.3(3) . . . . ?
C77 C78 C79 N24 -167.6(2) . . . . ?
N23 C78 C79 C80 -171.9(2) . . . . ?
C77 C78 C79 C80 12.2(4) . . . . ?
N24 C79 C80 C81 -1.8(4) . . . . ?
C78 C79 C80 C81 178.3(2) . . . . ?
C79 C80 C81 C82 1.3(4) . . . . ?
C80 C81 C82 C83 0.0(4) . . . . ?
C81 C82 C83 N24 -0.9(4) . . . . ?
C2 C1 N1 C5 -1.3(4) . . . . ?
C2 C1 N1 Fe1 176.2(2) . . . . ?
C4 C5 N1 C1 0.8(4) . . . . ?
C6 C5 N1 C1 -177.9(2) . . . . ?
C4 C5 N1 Fe1 -177.06(19) . . . . ?
C6 C5 N1 Fe1 4.3(3) . . . . ?
C7 C6 N2 N3 -0.4(3) . . . . ?
C5 C6 N2 N3 175.60(19) . . . . ?
C7 C6 N2 Fe1 175.76(15) . . . . ?
C5 C6 N2 Fe1 -8.2(3) . . . . ?
C6 N2 N3 C8 -0.4(2) . . . . ?
Fe1 N2 N3 C8 -175.45(17) . . . . ?
C6 N2 N3 Fe3 -160.44(17) . . . . ?
Fe1 N2 N3 Fe3 24.5(3) . . . . ?
C7 C8 N3 N2 1.1(3) . . . . ?
C9 C8 N3 N2 -173.94(18) . . . . ?
C7 C8 N3 Fe3 165.55(15) . . . . ?
C9 C8 N3 Fe3 -9.5(2) . . . . ?
C12 C13 N4 C9 -1.8(4) . . . . ?
C12 C13 N4 Fe3 178.94(19) . . . . ?
C10 C9 N4 C13 1.9(3) . . . . ?
C8 C9 N4 C13 -179.1(2) . . . . ?
C10 C9 N4 Fe3 -178.77(18) . . . . ?
C8 C9 N4 Fe3 0.2(2) . . . . ?
C16 C15 N5 C19 -0.3(4) . . . . ?
C16 C15 N5 Fe1 177.4(2) . . . . ?
C18 C19 N5 C15 -1.3(3) . . . . ?
C20 C19 N5 C15 -179.6(2) . . . . ?
C18 C19 N5 Fe1 -179.28(18) . . . . ?
C20 C19 N5 Fe1 2.4(2) . . . . ?
C21 C20 N6 N7 -1.3(2) . . . . ?
C19 C20 N6 N7 175.55(17) . . . . ?
C21 C20 N6 Fe1 172.26(14) . . . . ?
C19 C20 N6 Fe1 -10.9(2) . . . . ?
C20 N6 N7 C22 -0.1(2) . . . . ?
Fe1 N6 N7 C22 -171.85(15) . . . . ?
C20 N6 N7 Fe4 -162.45(15) . . . . ?
Fe1 N6 N7 Fe4 25.8(3) . . . . ?
C21 C22 N7 N6 1.5(2) . . . . ?
C23 C22 N7 N6 -175.18(17) . . . . ?
C21 C22 N7 Fe4 167.74(14) . . . . ?
C23 C22 N7 Fe4 -8.9(2) . . . . ?
C26 C27 N8 C23 0.1(3) . . . . ?
C26 C27 N8 Fe4 -178.23(18) . . . . ?
C24 C23 N8 C27 0.8(3) . . . . ?
C22 C23 N8 C27 -178.85(19) . . . . ?
C24 C23 N8 Fe4 179.32(17) . . . . ?
C22 C23 N8 Fe4 -0.4(2) . . . . ?
C30 C29 N9 C33 0.1(4) . . . . ?
C30 C29 N9 Fe1 178.42(19) . . . . ?
C32 C33 N9 C29 -0.8(3) . . . . ?
C34 C33 N9 C29 -179.4(2) . . . . ?
C32 C33 N9 Fe1 -179.28(19) . . . . ?
C34 C33 N9 Fe1 2.1(3) . . . . ?
C35 C34 N10 N11 0.1(3) . . . . ?
C33 C34 N10 N11 178.70(19) . . . . ?
C35 C34 N10 Fe1 173.48(17) . . . . ?
C33 C34 N10 Fe1 -7.9(3) . . . . ?
C34 N10 N11 C36 -0.2(3) . . . . ?
Fe1 N10 N11 C36 -171.77(18) . . . . ?
C34 N10 N11 Fe5 -152.79(17) . . . . ?
Fe1 N10 N11 Fe5 35.6(3) . . . . ?
C35 C36 N11 N10 0.2(3) . . . . ?
C37 C36 N11 N10 -175.8(2) . . . . ?
C35 C36 N11 Fe5 158.79(18) . . . . ?
C37 C36 N11 Fe5 -17.2(3) . . . . ?
C40 C41 N12 C37 0.8(4) . . . . ?
C40 C41 N12 Fe5 -165.1(2) . . . . ?
C38 C37 N12 C41 -3.1(4) . . . . ?
C36 C37 N12 C41 179.8(2) . . . . ?
C38 C37 N12 Fe5 163.8(2) . . . . ?
C36 C37 N12 Fe5 -13.2(3) . . . . ?
C44 C43 N13 C47 -0.5(4) . . . . ?
C44 C43 N13 Fe2 -178.7(2) . . . . ?
C46 C47 N13 C43 1.4(3) . . . . ?
C48 C47 N13 C43 -174.8(2) . . . . ?
C46 C47 N13 Fe2 179.84(17) . . . . ?
C48 C47 N13 Fe2 3.6(2) . . . . ?
C49 C48 N14 N15 -1.1(2) . . . . ?
C47 C48 N14 N15 172.72(18) . . . . ?
C49 C48 N14 Fe2 172.29(14) . . . . ?
C47 C48 N14 Fe2 -13.9(2) . . . . ?
C48 N14 N15 C50 -0.5(2) . . . . ?
Fe2 N14 N15 C50 -171.89(16) . . . . ?
C48 N14 N15 Fe3 -161.45(16) . . . . ?
Fe2 N14 N15 Fe3 27.2(3) . . . . ?
C49 C50 N15 N14 2.0(2) . . . . ?
C51 C50 N15 N14 -172.69(17) . . . . ?
C49 C50 N15 Fe3 166.95(15) . . . . ?
C51 C50 N15 Fe3 -7.7(2) . . . . ?
C54 C55 N16 C51 -2.2(3) . . . . ?
C54 C55 N16 Fe3 177.45(18) . . . . ?
C52 C51 N16 C55 2.6(3) . . . . ?
C50 C51 N16 C55 -179.53(19) . . . . ?
C52 C51 N16 Fe3 -177.02(16) . . . . ?
C50 C51 N16 Fe3 0.8(2) . . . . ?
C58 C57 N17 C61 0.7(4) . . . . ?
C58 C57 N17 Fe2 -179.2(2) . . . . ?
C60 C61 N17 C57 -1.8(4) . . . . ?
C62 C61 N17 C57 178.2(2) . . . . ?
C60 C61 N17 Fe2 178.1(2) . . . . ?
C62 C61 N17 Fe2 -1.9(3) . . . . ?
C63 C62 N18 N19 -0.3(3) . . . . ?
C61 C62 N18 N19 179.0(2) . . . . ?
C63 C62 N18 Fe2 171.75(17) . . . . ?
C61 C62 N18 Fe2 -8.9(3) . . . . ?
C62 N18 N19 C64 0.0(3) . . . . ?
Fe2 N18 N19 C64 -170.16(18) . . . . ?
C62 N18 N19 Fe4 -152.47(18) . . . . ?
Fe2 N18 N19 Fe4 37.3(3) . . . . ?
C63 C64 N19 N18 0.3(3) . . . . ?
C65 C64 N19 N18 -175.8(2) . . . . ?
C63 C64 N19 Fe4 158.32(18) . . . . ?
C65 C64 N19 Fe4 -17.8(3) . . . . ?
C66 C65 N20 C69 -3.0(4) . . . . ?
C64 C65 N20 C69 179.4(2) . . . . ?
C66 C65 N20 Fe4 163.8(2) . . . . ?
C64 C65 N20 Fe4 -13.7(3) . . . . ?
C68 C69 N20 C65 1.3(4) . . . . ?
C68 C69 N20 Fe4 -164.5(2) . . . . ?
C72 C71 N21 C75 0.6(4) . . . . ?
C72 C71 N21 Fe2 -179.7(2) . . . . ?
C74 C75 N21 C71 -0.9(4) . . . . ?
C76 C75 N21 C71 -177.7(2) . . . . ?
C74 C75 N21 Fe2 179.34(19) . . . . ?
C76 C75 N21 Fe2 2.5(3) . . . . ?
C77 C76 N22 N23 -1.8(3) . . . . ?
C75 C76 N22 N23 174.09(18) . . . . ?
C77 C76 N22 Fe2 171.76(15) . . . . ?
C75 C76 N22 Fe2 -12.4(2) . . . . ?
C76 N22 N23 C78 0.1(2) . . . . ?
Fe2 N22 N23 C78 -171.56(16) . . . . ?
C76 N22 N23 Fe5 -160.35(17) . . . . ?
Fe2 N22 N23 Fe5 28.0(3) . . . . ?
C77 C78 N23 N22 1.5(2) . . . . ?
C79 C78 N23 N22 -175.28(18) . . . . ?
C77 C78 N23 Fe5 166.32(15) . . . . ?
C79 C78 N23 Fe5 -10.5(2) . . . . ?
C82 C83 N24 C79 0.4(4) . . . . ?
C82 C83 N24 Fe5 -176.5(2) . . . . ?
C80 C79 N24 C83 1.0(3) . . . . ?
C78 C79 N24 C83 -179.2(2) . . . . ?
C80 C79 N24 Fe5 178.21(18) . . . . ?
C78 C79 N24 Fe5 -2.0(2) . . . . ?
Fe5 O1 Fe3 N3 55.61(10) . . . . ?
Fe4 O1 Fe3 N3 -123.28(9) . . . . ?
Fe5 O1 Fe3 N15 -124.67(9) . . . . ?
Fe4 O1 Fe3 N15 56.43(9) . . . . ?
Fe5 O1 Fe3 N16 161.27(9) . . . . ?
Fe4 O1 Fe3 N16 -17.63(14) . . . . ?
Fe5 O1 Fe3 N4 -19.54(14) . . . . ?
Fe4 O1 Fe3 N4 161.57(9) . . . . ?
Fe3 O1 Fe4 N19 -123.50(9) . . . . ?
Fe5 O1 Fe4 N19 57.63(10) . . . . ?
Fe3 O1 Fe4 N7 55.89(10) . . . . ?
Fe5 O1 Fe4 N7 -122.99(10) . . . . ?
Fe3 O1 Fe4 N20 160.45(8) . . . . ?
Fe5 O1 Fe4 N20 -18.43(14) . . . . ?
Fe3 O1 Fe4 N8 -18.42(14) . . . . ?
Fe5 O1 Fe4 N8 162.70(8) . . . . ?
Fe3 O1 Fe5 N12 162.12(9) . . . . ?
Fe4 O1 Fe5 N12 -19.01(14) . . . . ?
Fe3 O1 Fe5 N23 58.99(10) . . . . ?
Fe4 O1 Fe5 N23 -122.14(10) . . . . ?
Fe3 O1 Fe5 N11 -121.53(10) . . . . ?
Fe4 O1 Fe5 N11 57.34(10) . . . . ?
Fe3 O1 Fe5 N24 -15.07(14) . . . . ?
Fe4 O1 Fe5 N24 163.80(9) . . . . ?


_shelx_res_file                  
;

    shelx.res created by SHELXL-2014/7

TITL SIR92 run in space group P -1
CELL  0.71073  18.1532  18.1744  18.5745   70.728   65.127   79.662
ZERR     2.00   0.0003   0.0003   0.0004    0.002    0.002    0.002
LATT   1
SFAC  C    H    N    O    F    P    FE
UNIT  168 132 48 2 36 6 10
MERG   2
OMIT     3   1   1
OMIT     0   2   1
OMIT     2   2   0
OMIT    -3   1   0
OMIT     2   0   0
OMIT     1  -1   2
OMIT     2   3   4
OMIT     2   1   3
OMIT     3   3   2
ABIN
FMAP   2
PLAN   25
SIZE     0.280   0.510   2.660
ACTA
BOND   $H
CONF
L.S.  16    0  221
TEMP  -150.00
WGHT    0.064900    4.352400
FVAR       0.62423   0.65382
C1    1    0.078453    0.116731    0.392845    11.00000    0.03763    0.03322 =
         0.04069   -0.00403   -0.00636   -0.00221
AFIX  43
H1    2    0.089849    0.063569    0.393086    11.00000   -1.20000
AFIX   0
C2    1    0.013939    0.134576    0.458882    11.00000    0.03977    0.04481 =
         0.04088   -0.00313   -0.00321   -0.00182
AFIX  43
H2    2   -0.017657    0.094536    0.503906    11.00000   -1.20000
AFIX   0
C3    1   -0.003767    0.211585    0.458255    11.00000    0.03128    0.05228 =
         0.04319   -0.01237   -0.00712    0.00533
AFIX  43
H3    2   -0.048027    0.225624    0.502833    11.00000   -1.20000
AFIX   0
C4    1    0.043535    0.267985    0.392151    11.00000    0.03242    0.03891 =
         0.04338   -0.01255   -0.01258    0.00527
AFIX  43
H4    2    0.031890    0.321405    0.390784    11.00000   -1.20000
AFIX   0
C5    1    0.108169    0.246870    0.327560    11.00000    0.02602    0.02951 =
         0.03752   -0.00878   -0.01654    0.00320
C6    1    0.162032    0.300109    0.253042    11.00000    0.02467    0.02717 =
         0.03810   -0.01101   -0.01622    0.00359
C7    1    0.166830    0.381988    0.222236    11.00000    0.02803    0.02465 =
         0.04677   -0.01135   -0.01959    0.00285
C8    1    0.227771    0.392382    0.143873    11.00000    0.02727    0.02163 =
         0.04517   -0.01091   -0.02080    0.00093
C9    1    0.259462    0.461036    0.073794    11.00000    0.02540    0.02178 =
         0.04843   -0.00641   -0.02128   -0.00311
C10   1    0.241383    0.538155    0.076267    11.00000    0.03871    0.02328 =
         0.06473   -0.01275   -0.02486   -0.00095
AFIX  43
H10   2    0.206380    0.549725    0.126542    11.00000   -1.20000
AFIX   0
C11   1    0.274906    0.597779    0.004769    11.00000    0.04327    0.02054 =
         0.07894   -0.00811   -0.03200   -0.00640
AFIX  43
H11   2    0.261693    0.650536    0.005749    11.00000   -1.20000
AFIX   0
C12   1    0.327180    0.581303   -0.067681    11.00000    0.04274    0.02335 =
         0.06470    0.00243   -0.03002   -0.01240
AFIX  43
H12   2    0.351592    0.621866   -0.116636    11.00000   -1.20000
AFIX   0
C13   1    0.343113    0.503695   -0.067019    11.00000    0.03187    0.02701 =
         0.05204    0.00159   -0.02414   -0.00885
AFIX  43
H13   2    0.379079    0.491350   -0.116590    11.00000   -1.20000
AFIX   0
C14   1    0.119030    0.442508    0.265692    11.00000    0.04666    0.03093 =
         0.06260   -0.01946   -0.01452    0.00641
AFIX 137
H14A  2    0.156515    0.473799    0.267610    11.00000   -1.50000
H14B  2    0.082842    0.416567    0.322218    11.00000   -1.50000
H14C  2    0.086630    0.476536    0.235521    11.00000   -1.50000
AFIX   0
C15   1    0.276586    0.161524    0.363187    11.00000    0.03855    0.04051 =
         0.03367   -0.01082   -0.01569    0.00462
AFIX  43
H15   2    0.220893    0.173146    0.392931    11.00000   -1.20000
AFIX   0
C16   1    0.331246    0.157056    0.398421    11.00000    0.05379    0.05265 =
         0.03942   -0.01808   -0.02618    0.00767
AFIX  43
H16   2    0.313293    0.164402    0.451664    11.00000   -1.20000
AFIX   0
C17   1    0.412257    0.141766    0.355065    11.00000    0.05057    0.05338 =
         0.04694   -0.01472   -0.03124    0.00166
AFIX  43
H17   2    0.451061    0.138919    0.377897    11.00000   -1.20000
AFIX   0
C18   1    0.436611    0.130643    0.278459    11.00000    0.03495    0.04211 =
         0.04169   -0.00878   -0.02148   -0.00044
AFIX  43
H18   2    0.492472    0.120817    0.247583    11.00000   -1.20000
AFIX   0
C19   1    0.378794    0.133889    0.246496    11.00000    0.03141    0.02411 =
         0.03161   -0.00356   -0.01667   -0.00166
C20   1    0.395447    0.123303    0.166902    11.00000    0.02483    0.01913 =
         0.03292   -0.00259   -0.01456   -0.00195
C21   1    0.465098    0.105197    0.103193    11.00000    0.02446    0.02362 =
         0.03353   -0.00316   -0.01378   -0.00097
C22   1    0.436815    0.112954    0.041604    11.00000    0.02247    0.01914 =
         0.03131   -0.00219   -0.01205   -0.00049
C23   1    0.477207    0.109572   -0.043588    11.00000    0.02681    0.01777 =
         0.03294   -0.00293   -0.01365    0.00030
C24   1    0.557635    0.084596   -0.079762    11.00000    0.02970    0.03622 =
         0.03719   -0.00653   -0.01473    0.00707
AFIX  43
H24   2    0.591119    0.069178   -0.048902    11.00000   -1.20000
AFIX   0
C25   1    0.588727    0.082284   -0.160931    11.00000    0.03229    0.04050 =
         0.03957   -0.00631   -0.00977    0.00972
AFIX  43
H25   2    0.643585    0.064816   -0.185845    11.00000   -1.20000
AFIX   0
C26   1    0.540321    0.105238   -0.205568    11.00000    0.04179    0.03361 =
         0.03364   -0.00816   -0.00927    0.00149
AFIX  43
H26   2    0.560600    0.103749   -0.261309    11.00000   -1.20000
AFIX   0
C27   1    0.461084    0.130581   -0.166621    11.00000    0.03498    0.02361 =
         0.03703   -0.00483   -0.01693   -0.00077
AFIX  43
H27   2    0.427318    0.147131   -0.197191    11.00000   -1.20000
AFIX   0
C28   1    0.548361    0.078858    0.103174    11.00000    0.02942    0.04829 =
         0.04729   -0.01861   -0.02045    0.00580
AFIX 137
H28A  2    0.584569    0.122465    0.071371    11.00000   -1.50000
H28B  2    0.569716    0.035909    0.077888    11.00000   -1.50000
H28C  2    0.545151    0.061005    0.160252    11.00000   -1.50000
AFIX   0
C29   1    0.252716   -0.014495    0.326002    11.00000    0.03482    0.02654 =
         0.03052   -0.00030   -0.01070   -0.00008
AFIX  43
H29   2    0.288163    0.005995    0.339647    11.00000   -1.20000
AFIX   0
C30   1    0.241480   -0.094201    0.356304    11.00000    0.04058    0.02616 =
         0.03589    0.00385   -0.01078    0.00073
AFIX  43
H30   2    0.268426   -0.127069    0.390372    11.00000   -1.20000
AFIX   0
C31   1    0.191175   -0.125139    0.336682    11.00000    0.04554    0.01987 =
         0.04287    0.00104   -0.00748   -0.00288
AFIX  43
H31   2    0.183345   -0.179633    0.356448    11.00000   -1.20000
AFIX   0
C32   1    0.151887   -0.075641    0.287521    11.00000    0.03921    0.02304 =
         0.04533   -0.00315   -0.01118   -0.00705
AFIX  43
H32   2    0.116756   -0.095803    0.273207    11.00000   -1.20000
AFIX   0
C33   1    0.164736    0.004464    0.259286    11.00000    0.02643    0.02127 =
         0.03675   -0.00326   -0.00648   -0.00246
C34   1    0.128397    0.062598    0.206664    11.00000    0.02686    0.01875 =
         0.03798   -0.00312   -0.00941   -0.00533
C35   1    0.073044    0.061623    0.172954    11.00000    0.03072    0.02481 =
         0.05638   -0.00558   -0.01812   -0.00867
C36   1    0.069077    0.139378    0.126497    11.00000    0.02513    0.02543 =
         0.04795   -0.00702   -0.01610   -0.00599
C37   1    0.028111    0.180172    0.070185    11.00000    0.02834    0.03125 =
         0.05813   -0.01101   -0.02280   -0.00427
C38   1   -0.043753    0.158318    0.074329    11.00000    0.04363    0.04369 =
         0.10524   -0.01152   -0.04550   -0.01187
AFIX  43
H38   2   -0.070165    0.113423    0.115680    11.00000   -1.20000
AFIX   0
C39   1   -0.075901    0.203415    0.016898    11.00000    0.05408    0.06009 =
         0.13009   -0.02425   -0.06784   -0.00472
AFIX  43
H39   2   -0.124845    0.189408    0.018917    11.00000   -1.20000
AFIX   0
C40   1   -0.037335    0.268281   -0.042943    11.00000    0.05525    0.05001 =
         0.09541   -0.02616   -0.05914    0.01068
AFIX  43
H40   2   -0.057941    0.298302   -0.083679    11.00000   -1.20000
AFIX   0
C41   1    0.032052    0.288697   -0.042362    11.00000    0.03704    0.03449 =
         0.05606   -0.01704   -0.03090    0.00913
AFIX  43
H41   2    0.058185    0.334299   -0.082402    11.00000   -1.20000
AFIX   0
C42   1    0.030549   -0.006337    0.180471    11.00000    0.05218    0.02983 =
         0.09455   -0.00852   -0.03878   -0.01371
AFIX 137
H42A  2   -0.018324   -0.015820    0.231787    11.00000   -1.50000
H42B  2    0.067220   -0.053011    0.181478    11.00000   -1.50000
H42C  2    0.015155    0.005691    0.133031    11.00000   -1.50000
AFIX   0
C43   1    0.368263    0.309411   -0.373079    11.00000    0.03364    0.04517 =
         0.03191    0.00171   -0.01478   -0.00814
AFIX  43
H43   2    0.315183    0.320699   -0.373308    11.00000   -1.20000
AFIX   0
C44   1    0.427087    0.279071   -0.433829    11.00000    0.04530    0.04962 =
         0.02983   -0.00244   -0.01502   -0.00916
AFIX  43
H44   2    0.414450    0.269524   -0.474574    11.00000   -1.20000
AFIX   0
C45   1    0.504886    0.262739   -0.434494    11.00000    0.03984    0.04080 =
         0.03125   -0.00128   -0.00851   -0.00329
AFIX  43
H45   2    0.546475    0.241988   -0.475805    11.00000   -1.20000
AFIX   0
C46   1    0.520947    0.277082   -0.374272    11.00000    0.03256    0.03564 =
         0.03321    0.00105   -0.01287   -0.00173
AFIX  43
H46   2    0.574112    0.266769   -0.374204    11.00000   -1.20000
AFIX   0
C47   1    0.459280    0.306682   -0.313529    11.00000    0.02742    0.02617 =
         0.03204    0.00442   -0.01300   -0.00502
C48   1    0.464955    0.318142   -0.242314    11.00000    0.02388    0.02314 =
         0.03399   -0.00082   -0.01127   -0.00211
C49   1    0.527609    0.307631   -0.213089    11.00000    0.02262    0.02681 =
         0.04043   -0.00164   -0.01336   -0.00304
C50   1    0.486486    0.316896   -0.134516    11.00000    0.02095    0.02238 =
         0.04005   -0.00202   -0.01384   -0.00397
C51   1    0.509958    0.304395   -0.065109    11.00000    0.02334    0.01958 =
         0.04175   -0.00236   -0.01556   -0.00589
C52   1    0.589191    0.287922   -0.067612    11.00000    0.02474    0.03429 =
         0.05343   -0.00714   -0.02040   -0.00456
AFIX  43
H52   2    0.633377    0.285297   -0.117852    11.00000   -1.20000
AFIX   0
C53   1    0.602673    0.275588    0.002919    11.00000    0.02975    0.03827 =
         0.06360   -0.00904   -0.03011   -0.00381
AFIX  43
H53   2    0.656219    0.263278    0.001725    11.00000   -1.20000
AFIX   0
C54   1    0.538767    0.280977    0.075685    11.00000    0.03894    0.03643 =
         0.05626   -0.00902   -0.03298   -0.00387
AFIX  43
H54   2    0.547608    0.274028    0.124474    11.00000   -1.20000
AFIX   0
C55   1    0.461277    0.296862    0.075205    11.00000    0.03382    0.02909 =
         0.04448   -0.00772   -0.02297   -0.00372
AFIX  43
H55   2    0.416755    0.300690    0.124801    11.00000   -1.20000
AFIX   0
C56   1    0.617289    0.292672   -0.258510    11.00000    0.02437    0.05630 =
         0.05583   -0.01817   -0.01494    0.00182
AFIX 137
H56A  2    0.648078    0.328337   -0.253223    11.00000   -1.50000
H56B  2    0.629084    0.301313   -0.317166    11.00000   -1.50000
H56C  2    0.632998    0.238641   -0.234665    11.00000   -1.50000
AFIX   0
C57   1    0.201204    0.454232   -0.319845    11.00000    0.03325    0.03491 =
         0.03483    0.00209   -0.01635   -0.00220
AFIX  43
H57   2    0.234073    0.496887   -0.336863    11.00000   -1.20000
AFIX   0
C58   1    0.139946    0.464563   -0.348622    11.00000    0.03748    0.04962 =
         0.03706    0.00052   -0.02116    0.00228
AFIX  43
H58   2    0.131799    0.513062   -0.385181    11.00000   -1.20000
AFIX   0
C59   1    0.090953    0.403702   -0.323627    11.00000    0.03842    0.06153 =
         0.04707   -0.00631   -0.03008   -0.00016
AFIX  43
H59   2    0.047761    0.409808   -0.341578    11.00000   -1.20000
AFIX   0
C60   1    0.105962    0.333525   -0.271852    11.00000    0.03698    0.04866 =
         0.05067   -0.00646   -0.02767   -0.00523
AFIX  43
H60   2    0.073101    0.290693   -0.254128    11.00000   -1.20000
AFIX   0
C61   1    0.169051    0.325593   -0.245727    11.00000    0.02936    0.03483 =
         0.03282   -0.00278   -0.01696   -0.00215
C62   1    0.192635    0.254919   -0.192775    11.00000    0.02950    0.03199 =
         0.03610   -0.00684   -0.01883   -0.00258
C63   1    0.169545    0.176955   -0.158260    11.00000    0.03906    0.03084 =
         0.04405   -0.00710   -0.02419   -0.00655
C64   1    0.217483    0.143319   -0.112807    11.00000    0.03553    0.02608 =
         0.03936   -0.00720   -0.02112   -0.00432
C65   1    0.222298    0.065885   -0.055927    11.00000    0.03763    0.02407 =
         0.04332   -0.00632   -0.02173   -0.00527
C66   1    0.202804   -0.003754   -0.058454    11.00000    0.07879    0.03200 =
         0.07958   -0.01026   -0.05394   -0.01128
AFIX  43
H66   2    0.183537   -0.003866   -0.098704    11.00000   -1.20000
AFIX   0
C67   1    0.211867   -0.072354   -0.001802    11.00000    0.08823    0.02479 =
         0.10337   -0.00849   -0.05875   -0.01418
AFIX  43
H67   2    0.200221   -0.120259   -0.004086    11.00000   -1.20000
AFIX   0
C68   1    0.237605   -0.072347    0.058113    11.00000    0.05541    0.02068 =
         0.07053    0.00078   -0.03423   -0.00845
AFIX  43
H68   2    0.241202   -0.119053    0.099246    11.00000   -1.20000
AFIX   0
C69   1    0.258052   -0.001720    0.056175    11.00000    0.02816    0.02234 =
         0.04240   -0.00365   -0.01395    0.00003
AFIX  43
H69   2    0.277557   -0.000686    0.095930    11.00000   -1.20000
AFIX   0
C70   1    0.106087    0.139642   -0.165203    11.00000    0.05811    0.04036 =
         0.07149   -0.00663   -0.04330   -0.01459
AFIX 137
H70A  2    0.127911    0.128827   -0.218929    11.00000   -1.50000
H70B  2    0.057842    0.175113   -0.160491    11.00000   -1.50000
H70C  2    0.091202    0.090699   -0.120711    11.00000   -1.50000
AFIX   0
C71   1    0.404780    0.496843   -0.351153    11.00000    0.03332    0.03498 =
         0.04087    0.00594   -0.01299   -0.00712
AFIX  43
H71   2    0.434935    0.459177   -0.379294    11.00000   -1.20000
AFIX   0
C72   1    0.428320    0.573508   -0.386362    11.00000    0.04085    0.03812 =
         0.04888    0.01331   -0.01479   -0.01204
AFIX  43
H72   2    0.473679    0.587730   -0.437452    11.00000   -1.20000
AFIX   0
C73   1    0.385100    0.628457   -0.346278    11.00000    0.04832    0.03231 =
         0.05455    0.01354   -0.02344   -0.01611
AFIX  43
H73   2    0.400284    0.681191   -0.369263    11.00000   -1.20000
AFIX   0
C74   1    0.318925    0.606084   -0.271741    11.00000    0.03983    0.02540 =
         0.05139    0.00375   -0.02516   -0.00686
AFIX  43
H74   2    0.288409    0.643292   -0.243091    11.00000   -1.20000
AFIX   0
C75   1    0.297826    0.528261   -0.239465    11.00000    0.02685    0.02683 =
         0.04228    0.00388   -0.02155   -0.00395
C76   1    0.232566    0.495540   -0.160488    11.00000    0.02650    0.02092 =
         0.04272    0.00150   -0.02102   -0.00398
C77   1    0.172547    0.525602   -0.098879    11.00000    0.02420    0.02339 =
         0.04542   -0.00349   -0.01806   -0.00051
C78   1    0.138634    0.458454   -0.035485    11.00000    0.02227    0.02175 =
         0.04228   -0.00498   -0.01931    0.00209
C79   1    0.079009    0.444867    0.048891    11.00000    0.02120    0.02476 =
         0.04361   -0.00575   -0.02004    0.00027
C80   1    0.028983    0.502924    0.082494    11.00000    0.03357    0.02626 =
         0.05027   -0.01074   -0.01918    0.00639
AFIX  43
H80   2    0.033460    0.555987    0.050116    11.00000   -1.20000
AFIX   0
C81   1   -0.026792    0.482870    0.162700    11.00000    0.03292    0.03986 =
         0.05848   -0.01932   -0.01741    0.00946
AFIX  43
H81   2   -0.061847    0.522078    0.185547    11.00000   -1.20000
AFIX   0
C82   1   -0.032203    0.405872    0.210407    11.00000    0.02943    0.04483 =
         0.04492   -0.01315   -0.01040    0.00018
AFIX  43
H82   2   -0.070546    0.391227    0.266019    11.00000   -1.20000
AFIX   0
C83   1    0.019733    0.351231    0.174698    11.00000    0.02662    0.03157 =
         0.04461   -0.00766   -0.01554   -0.00355
AFIX  43
H83   2    0.016956    0.298274    0.207292    11.00000   -1.20000
AFIX   0
C84   1    0.147514    0.609502   -0.100957    11.00000    0.03550    0.02259 =
         0.07011   -0.00635   -0.01858    0.00138
AFIX 137
H84A  2    0.162556    0.622864   -0.062081    11.00000   -1.50000
H84B  2    0.088548    0.617184   -0.085114    11.00000   -1.50000
H84C  2    0.175121    0.643148   -0.157033    11.00000   -1.50000
AFIX   0
N1    3    0.125999    0.170616    0.328219    11.00000    0.02649    0.02882 =
         0.03152   -0.00613   -0.00961    0.00085
N2    3    0.217456    0.265480    0.196807    11.00000    0.02389    0.02153 =
         0.03291   -0.00482   -0.01430   -0.00109
N3    3    0.258728    0.321470    0.129295    11.00000    0.02663    0.01902 =
         0.03475   -0.00498   -0.01544   -0.00331
N4    3    0.309258    0.445078    0.001669    11.00000    0.02700    0.02035 =
         0.04411   -0.00186   -0.02051   -0.00504
N5    3    0.298379    0.150185    0.288496    11.00000    0.03120    0.02441 =
         0.03236   -0.00444   -0.01496    0.00083
N6    3    0.330069    0.137953    0.145583    11.00000    0.02551    0.01791 =
         0.02906   -0.00233   -0.01290   -0.00119
N7    3    0.355318    0.131541    0.068546    11.00000    0.02423    0.01725 =
         0.03081   -0.00319   -0.01291    0.00057
N8    3    0.429610    0.132968   -0.088149    11.00000    0.02691    0.02140 =
         0.03045   -0.00538   -0.01219   -0.00083
N9    3    0.215527    0.035130    0.278046    11.00000    0.02856    0.02011 =
         0.02994   -0.00249   -0.00816    0.00024
N10   3    0.155314    0.135786    0.181905    11.00000    0.02219    0.01908 =
         0.03172   -0.00278   -0.00863   -0.00274
N11   3    0.118786    0.183125    0.132720    11.00000    0.02073    0.02190 =
         0.03561   -0.00447   -0.01259   -0.00366
N12   3    0.063907    0.245792    0.013417    11.00000    0.02729    0.02588 =
         0.04706   -0.01111   -0.02215    0.00241
N13   3    0.382347    0.323812   -0.313498    11.00000    0.02886    0.03071 =
         0.02958    0.00270   -0.01265   -0.00601
N14   3    0.392896    0.335295   -0.185341    11.00000    0.02416    0.02318 =
         0.03258    0.00139   -0.01426   -0.00477
N15   3    0.405663    0.335044   -0.119071    11.00000    0.02197    0.02185 =
         0.03543   -0.00247   -0.01547   -0.00322
N16   3    0.446903    0.307023    0.007200    11.00000    0.02509    0.02219 =
         0.03985   -0.00431   -0.01820   -0.00426
N17   3    0.216451    0.386460   -0.268773    11.00000    0.02733    0.03309 =
         0.03054   -0.00091   -0.01472   -0.00207
N18   3    0.250414    0.265041   -0.169195    11.00000    0.02509    0.02424 =
         0.02983   -0.00222   -0.01435   -0.00215
N19   3    0.265959    0.196675   -0.119987    11.00000    0.02809    0.02075 =
         0.03244   -0.00424   -0.01576   -0.00269
N20   3    0.251275    0.065507   -0.000018    11.00000    0.02619    0.01888 =
         0.03719   -0.00424   -0.01413   -0.00251
N21   3    0.341025    0.473540   -0.278807    11.00000    0.02717    0.02816 =
         0.03793    0.00399   -0.01727   -0.00506
N22   3    0.232135    0.416189   -0.137130    11.00000    0.02299    0.02199 =
         0.03412    0.00001   -0.01640   -0.00231
N23   3    0.174802    0.393290   -0.060642    11.00000    0.02087    0.02124 =
         0.03551   -0.00141   -0.01562   -0.00145
N24   3    0.074087    0.368814    0.096270    11.00000    0.02127    0.02376 =
         0.04052   -0.00550   -0.01525   -0.00170
O1    4    0.262820    0.261087    0.004890    11.00000    0.02176    0.01780 =
         0.03597   -0.00394   -0.01469   -0.00065
F1    5    0.916122    0.216287    0.808305    11.00000    0.06695    0.06143 =
         0.06934   -0.00173   -0.02813    0.02975
F2    5    0.790184    0.356835    0.778855    11.00000    0.05340    0.04136 =
         0.07268   -0.00122   -0.03820    0.00497
F3    5    0.803660    0.264163    0.890286    11.00000    0.06752    0.05186 =
         0.04527   -0.00566   -0.02097    0.00068
F4    5    0.903443    0.344070    0.802063    11.00000    0.07947    0.05349 =
         0.13929    0.02017   -0.07670   -0.03062
F5    5    0.904732    0.307619    0.696868    11.00000    0.10281    0.11299 =
         0.04270    0.01162   -0.00713    0.03755
F6    5    0.800207    0.230070    0.787037    11.00000    0.14000    0.04983 =
         0.10867   -0.01005   -0.09300   -0.01752
F7    5    0.825306    0.219184    0.465845    11.00000    0.04982    0.05579 =
         0.06551   -0.01936   -0.01846    0.01319
F8    5    0.747039    0.286071    0.554637    11.00000    0.13609    0.07016 =
         0.04114   -0.00745   -0.01196    0.03546
F9    5    0.725056    0.381567    0.451025    11.00000    0.06451    0.05148 =
         0.11111    0.01716   -0.02999    0.01545
F10   5    0.804011    0.315518    0.362154    11.00000    0.07336    0.12444 =
         0.04689    0.00908   -0.02201   -0.01950
F11   5    0.853399    0.343748    0.441601    11.00000    0.06936    0.05738 =
         0.09869   -0.01047   -0.04771    0.00704
F12   5    0.698133    0.258266    0.474310    11.00000    0.04376    0.07867 =
         0.12326    0.00738   -0.02472   -0.01407
P1    6    0.853275    0.286320    0.792706    11.00000    0.03582    0.03115 =
         0.04140    0.00183   -0.02008   -0.00274
P2    6    0.775085    0.300729    0.458387    11.00000    0.03508    0.04907 =
         0.03859    0.00764   -0.00918    0.00426
PART    1
P3    6    0.691060    0.174662    0.214333    21.00000    0.06326    0.04270 =
         0.07475    0.00886   -0.04653   -0.02493
F13   5    0.763065    0.109991    0.199974    21.00000    0.06481    0.05304 =
         0.19297    0.00568   -0.07651   -0.00673
F14   5    0.748885    0.215418    0.228060    21.00000    0.14609    0.05738 =
         0.26201   -0.07514   -0.16404    0.02780
F15   5    0.617511    0.239867    0.230340    21.00000    0.07646    0.06483 =
         0.06425   -0.02136   -0.02175   -0.00349
F16   5    0.646816    0.130309    0.181487    21.00000    0.05719    0.11169 =
         0.16650   -0.08262   -0.05861    0.00101
F17   5    0.733050    0.226262    0.113927    21.00000    0.09287    0.07561 =
         0.07291    0.02435   -0.01151    0.01203
F18   5    0.660672    0.121572    0.296122    21.00000    0.16472    0.08457 =
         0.03835    0.01565   -0.00731    0.02013
PART    2
P4    6    0.696145    0.174289    0.204353   -21.00000    0.03590    0.01824 =
         0.03559   -0.00516   -0.02222    0.00654
F19   5    0.771444    0.112045    0.180596   -21.00000    0.04734    0.02693 =
         0.06030   -0.01734   -0.02886    0.00436
F20   5    0.746330    0.242669    0.169211   -21.00000    0.05782    0.06184 =
         0.15934    0.00995   -0.00508   -0.03895
F21   5    0.625070    0.237484    0.213988   -21.00000    0.07740    0.05184 =
         0.06501   -0.01922   -0.04507    0.03751
F22   5    0.622793    0.113845    0.274723   -21.00000    0.04905    0.04214 =
         0.23484    0.01663   -0.02531   -0.02304
F23   5    0.682309    0.172430    0.137960   -21.00000    0.19734    0.17741 =
         0.14495   -0.12729   -0.14447    0.12170
F24   5    0.686761    0.189089    0.298695   -21.00000    0.19590    0.14215 =
         0.13472   -0.03064   -0.13733    0.01014
PART    0
FE1   7    0.224407    0.150921    0.232891    11.00000    0.02349    0.01848 =
         0.02875   -0.00280   -0.01064   -0.00086
FE2   7    0.302077    0.365199   -0.222213    11.00000    0.02255    0.02361 =
         0.03038    0.00149   -0.01369   -0.00344
FE3   7    0.330111    0.326668    0.005063    11.00000    0.02029    0.01841 =
         0.03392   -0.00348   -0.01399   -0.00358
FE4   7    0.307880    0.168225   -0.024013    11.00000    0.02243    0.01649 =
         0.03087   -0.00387   -0.01412   -0.00099
FE5   7    0.151537    0.287298    0.035159    11.00000    0.01908    0.01782 =
         0.03429   -0.00262   -0.01421   -0.00179
HKLF    4

REM  SIR92 run in space group P -1
REM R1 =  0.0430 for   19857 Fo > 4sig(Fo)  and  0.0529 for all   24028 data
REM   1286 parameters refined using      0 restraints

END

WGHT      0.0649      4.3534

REM Highest difference peak  0.940,  deepest hole -0.789,  1-sigma level  0.071
Q1    1   0.7939  0.3285  0.4774  11.00000  0.05    0.94
Q2    1   0.7841  0.3680  0.3815  11.00000  0.05    0.64
Q3    1   0.7413  0.4028  0.4866  11.00000  0.05    0.59
Q4    1   0.8776  0.2747  0.6994  11.00000  0.05    0.56
Q5    1   0.2547  0.1615  0.1771  11.00000  0.05    0.55
Q6    1   0.3612  0.3366 -0.0526  11.00000  0.05    0.54
Q7    1   0.3390  0.1786 -0.0795  11.00000  0.05    0.51
Q8    1   0.9286  0.3220  0.7641  11.00000  0.05    0.50
Q9    1   0.7085  0.2911  0.5149  11.00000  0.05    0.49
Q10   1   0.1783  0.2994 -0.0205  11.00000  0.05    0.48
Q11   1   0.9186  0.3167  0.6978  11.00000  0.05    0.48
Q12   1   0.1216  0.2766  0.0941  11.00000  0.05    0.45
Q13   1   0.1623 -0.0676  0.0291  11.00000  0.05    0.45
Q14   1   0.1994  0.1288  0.2931  11.00000  0.05    0.44
Q15   1   0.8973  0.3290  0.7066  11.00000  0.05    0.44
Q16   1   0.2791  0.3427 -0.2378  11.00000  0.05    0.42
Q17   1   0.1527  0.0069 -0.0306  11.00000  0.05    0.42
Q18   1   0.2981  0.3122  0.0673  11.00000  0.05    0.42
Q19   1   0.2719  0.3483 -0.1686  11.00000  0.05    0.42
Q20   1   0.8293  0.2613  0.4239  11.00000  0.05    0.40
Q21   1   0.2800  0.1477  0.0336  11.00000  0.05    0.38
Q22   1   0.0581  0.4739  0.0597  11.00000  0.05    0.38
Q23   1   0.4982  0.2960 -0.2298  11.00000  0.05    0.38
Q24   1   0.3995  0.1310  0.1986  11.00000  0.05    0.37
Q25   1   0.3275  0.3214 -0.2198  11.00000  0.05    0.37
;
_shelx_res_checksum              35463

_shelx_fab_file                  
;
    0    0    2     25.37      0.00
    0    0    3      9.16      0.00
    0    0    4     11.00      0.00
    0    0    5     -8.41      0.00
    0    0    6     -9.25      0.00
    0    0    7     13.37      0.00
    0    0    8     -1.73      0.00
    0    0    9     -6.04      0.00
    0    0   10      3.23      0.00
    0    0   11     -2.00      0.00
    0    0   12     -4.27      0.00
    0    0   13      9.13      0.00
    0    0   14     -6.02      0.00
    0    0   15      4.22      0.00
    0    0   16     -2.10      0.00
    0    0   17      1.29      0.00
    0    0   18      0.42      0.00
    0    0   19     -0.69      0.00
    0    0   20     -0.72      0.00
    0   -1   20      1.57      0.00
    0   -1   19     -0.61      0.00
    0   -1   18      0.22      0.00
    0   -1   17      0.78      0.00
    0   -1   16     -1.19      0.00
    0   -1   15      4.46      0.00
    0   -1   14     -7.02      0.00
    0   -1   13      5.63      0.00
    0   -1   12     -5.81      0.00
    0   -1   11     -0.64      0.00
    0   -1   10      3.97      0.00
    0   -1    9      4.65      0.00
    0   -1    8    -13.16      0.00
    0   -1    7     11.47      0.00
    0   -1    6     -5.56      0.00
    0   -1    5     14.18      0.00
    0   -1    4    -15.44      0.00
    0   -1    3      2.01      0.00
    0   -1    2     52.09      0.00
    0    1    2    -17.11      0.00
    0    1    3    110.93      0.00
    0    1    4    -77.15      0.00
    0    1    5     26.55      0.00
    0    1    6     13.34      0.00
    0    1    7     -8.04      0.00
    0    1    8      2.53      0.00
    0    1    9     -7.10      0.00
    0    1   10      6.35      0.00
    0    1   11      3.21      0.00
    0    1   12     -9.08      0.00
    0    1   13      7.68      0.00
    0    1   14     -6.77      0.00
    0    1   15      1.53      0.00
    0    1   16      1.48      0.00
    0    1   17     -2.09      0.00
    0    1   18      2.78      0.00
    0    1   19     -2.37      0.00
    0    1   20      1.62      0.00
    0    1   21     -0.20      0.00
    0   -2   20     -0.32      0.00
    0   -2   19      0.23      0.00
    0   -2   18     -3.14      0.00
    0   -2   17      4.14      0.00
    0   -2   16     -2.83      0.00
    0   -2   15      2.78      0.00
    0   -2   14     -5.30      0.00
    0   -2   13      8.14      0.00
    0   -2   12     -3.14      0.00
    0   -2   11      1.70      0.00
    0   -2   10     -5.07      0.00
    0   -2    9      8.17      0.00
    0   -2    8    -15.62      0.00
    0   -2    7     11.89      0.00
    0   -2    6      1.08      0.00
    0   -2    5    -12.96      0.00
    0   -2    4     15.21      0.00
    0   -2    3     -9.11      0.00
    0   -2    2     43.82      0.00
    0   -2    1   -105.67      0.00
    0    2    0    128.91      0.00
    0    2    1     76.78      0.00
    0    2    2    -51.04      0.00
    0    2    3     -7.69      0.00
    0    2    4     19.52      0.00
    0    2    5     -9.24      0.00
    0    2    6      2.58      0.00
    0    2    7    -15.39      0.00
    0    2    8     16.37      0.00
    0    2    9      0.97      0.00
    0    2   10    -12.58      0.00
    0    2   11      9.91      0.00
    0    2   12     -7.56      0.00
    0    2   13      4.74      0.00
    0    2   14     -0.08      0.00
    0    2   15     -1.35      0.00
    0    2   16      3.56      0.00
    0    2   17     -2.79      0.00
    0    2   18      2.34      0.00
    0    2   19      0.72      0.00
    0    2   20     -2.30      0.00
    0    2   21      1.90      0.00
    0   -3   19     -0.36      0.00
    0   -3   18      0.84      0.00
    0   -3   17      0.61      0.00
    0   -3   16     -1.63      0.00
    0   -3   15      3.68      0.00
    0   -3   14     -3.18      0.00
    0   -3   13      3.40      0.00
    0   -3   12     -5.78      0.00
    0   -3   11      1.39      0.00
    0   -3   10      0.18      0.00
    0   -3    9      1.48      0.00
    0   -3    8      0.70      0.00
    0   -3    7     -3.96      0.00
    0   -3    6      9.09      0.00
    0   -3    5     -6.90      0.00
    0   -3    4      8.34      0.00
    0   -3    3    -13.30      0.00
    0   -3    2     20.45      0.00
    0   -3    1      8.12      0.00
    0    3    0    -29.07      0.00
    0    3    1    -38.95      0.00
    0    3    2    -10.30      0.00
    0    3    3     18.67      0.00
    0    3    4     15.57      0.00
    0    3    5     -7.08      0.00
    0    3    6      9.40      0.00
    0    3    7      5.29      0.00
    0    3    8      0.24      0.00
    0    3    9     -8.34      0.00
    0    3   10      1.67      0.00
    0    3   11      5.02      0.00
    0    3   12     -1.48      0.00
    0    3   13     -5.32      0.00
    0    3   14      5.34      0.00
    0    3   15     -3.20      0.00
    0    3   16      0.24      0.00
    0    3   17      0.61      0.00
    0    3   18      0.10      0.00
    0    3   19     -0.16      0.00
    0    3   20     -0.96      0.00
    0    3   21      1.24      0.00
    0   -4   19      0.15      0.00
    0   -4   18     -1.45      0.00
    0   -4   17      1.08      0.00
    0   -4   16     -1.68      0.00
    0   -4   15      3.76      0.00
    0   -4   14     -4.58      0.00
    0   -4   13      1.23      0.00
    0   -4   12      4.94      0.00
    0   -4   11     -1.56      0.00
    0   -4   10     -1.76      0.00
    0   -4    9      2.53      0.00
    0   -4    8     -2.02      0.00
    0   -4    7     -1.55      0.00
    0   -4    6    -11.01      0.00
    0   -4    5     22.44      0.00
    0   -4    4    -20.81      0.00
    0   -4    3      9.55      0.00
    0   -4    2     12.36      0.00
    0   -4    1    -18.97      0.00
    0    4    0      4.99      0.00
    0    4    1     50.91      0.00
    0    4    2     24.82      0.00
    0    4    3    -36.02      0.00
    0    4    4      4.63      0.00
    0    4    5     22.72      0.00
    0    4    6    -31.47      0.00
    0    4    7      8.68      0.00
    0    4    8     -3.43      0.00
    0    4    9      8.95      0.00
    0    4   10     -5.68      0.00
    0    4   11      1.69      0.00
    0    4   12     -0.85      0.00
    0    4   13     -1.98      0.00
    0    4   14      5.45      0.00
    0    4   15     -3.87      0.00
    0    4   16      1.88      0.00
    0    4   17      0.35      0.00
    0    4   18      0.65      0.00
    0    4   19      0.37      0.00
    0    4   20      0.36      0.00
    0    4   21     -0.05      0.00
    0   -5   19      0.13      0.00
    0   -5   18      0.56      0.00
    0   -5   17      0.20      0.00
    0   -5   16     -1.08      0.00
    0   -5   15      2.03      0.00
    0   -5   14      0.30      0.00
    0   -5   13     -2.17      0.00
    0   -5   12      3.40      0.00
    0   -5   11     -5.14      0.00
    0   -5   10      0.34      0.00
    0   -5    9      1.91      0.00
    0   -5    8      1.56      0.00
    0   -5    7     -5.31      0.00
    0   -5    6     11.30      0.00
    0   -5    5     -3.33      0.00
    0   -5    4      3.65      0.00
    0   -5    3    -22.83      0.00
    0   -5    2     40.56      0.00
    0   -5    1    -21.71      0.00
    0    5    0     -9.53      0.00
    0    5    1     14.56      0.00
    0    5    2    -29.02      0.00
    0    5    3      7.01      0.00
    0    5    4     -1.94      0.00
    0    5    5     21.05      0.00
    0    5    6    -11.73      0.00
    0    5    7      5.82      0.00
    0    5    8     17.89      0.00
    0    5    9    -25.46      0.00
    0    5   10     14.05      0.00
    0    5   11     -8.30      0.00
    0    5   12      8.60      0.00
    0    5   13     -8.34      0.00
    0    5   14      4.98      0.00
    0    5   15     -1.43      0.00
    0    5   16      0.11      0.00
    0    5   17      1.11      0.00
    0    5   18     -1.56      0.00
    0    5   19      1.49      0.00
    0    5   20     -1.62      0.00
    0    5   21      1.20      0.00
    0   -6   18     -0.60      0.00
    0   -6   17     -0.06      0.00
    0   -6   16     -0.75      0.00
    0   -6   15      2.50      0.00
    0   -6   14     -1.44      0.00
    0   -6   13     -3.29      0.00
    0   -6   12      6.79      0.00
    0   -6   11     -1.13      0.00
    0   -6   10     -2.42      0.00
    0   -6    9      5.99      0.00
    0   -6    8     -5.03      0.00
    0   -6    7      1.87      0.00
    0   -6    6     -8.66      0.00
    0   -6    5      5.33      0.00
    0   -6    4     -5.76      0.00
    0   -6    3     10.42      0.00
    0   -6    2    -12.12      0.00
    0   -6    1     19.44      0.00
    0    6    0    -36.54      0.00
    0    6    1     50.35      0.00
    0    6    2    -21.47      0.00
    0    6    3      7.01      0.00
    0    6    4      7.35      0.00
    0    6    5     -8.56      0.00
    0    6    6      3.02      0.00
    0    6    7    -11.31      0.00
    0    6    8      5.75      0.00
    0    6    9     -2.56      0.00
    0    6   10      2.42      0.00
    0    6   11      2.32      0.00
    0    6   12     -2.14      0.00
    0    6   13     -0.72      0.00
    0    6   14      3.08      0.00
    0    6   15     -2.27      0.00
    0    6   16      2.20      0.00
    0    6   17     -2.10      0.00
    0    6   18      2.70      0.00
    0    6   19     -0.59      0.00
    0    6   20      0.54      0.00
    0    6   21     -0.09      0.00
    0   -7   18     -0.30      0.00
    0   -7   17     -0.30      0.00
    0   -7   16      1.18      0.00
    0   -7   15     -1.24      0.00
    0   -7   14      1.75      0.00
    0   -7   13     -1.87      0.00
    0   -7   12      1.69      0.00
    0   -7   11     -0.33      0.00
    0   -7   10     -4.49      0.00
    0   -7    9      4.17      0.00
    0   -7    8     -1.53      0.00
    0   -7    7     -1.33      0.00
    0   -7    6      7.77      0.00
    0   -7    5     -4.44      0.00
    0   -7    4      9.41      0.00
    0   -7    3    -11.12      0.00
    0   -7    2     -0.81      0.00
    0   -7    1     16.53      0.00
    0    7    0    -19.89      0.00
    0    7    1      9.75      0.00
    0    7    2      6.55      0.00
    0    7    3    -18.63      0.00
    0    7    4     12.26      0.00
    0    7    5     -7.54      0.00
    0    7    6     10.02      0.00
    0    7    7     -0.56      0.00
    0    7    8      0.79      0.00
    0    7    9      3.59      0.00
    0    7   10     -4.48      0.00
    0    7   11     -1.53      0.00
    0    7   12      3.34      0.00
    0    7   13     -2.63      0.00
    0    7   14      2.17      0.00
    0    7   15     -0.81      0.00
    0    7   16      0.80      0.00
    0    7   17      2.31      0.00
    0    7   18     -3.79      0.00
    0    7   19      3.86      0.00
    0    7   20     -3.31      0.00
    0    7   21      2.48      0.00
    0   -8   17      0.18      0.00
    0   -8   16      0.63      0.00
    0   -8   15     -1.14      0.00
    0   -8   14      1.73      0.00
    0   -8   13     -2.14      0.00
    0   -8   12      2.20      0.00
    0   -8   11     -0.44      0.00
    0   -8   10      2.31      0.00
    0   -8    9     -1.84      0.00
    0   -8    8      4.25      0.00
    0   -8    7     -4.39      0.00
    0   -8    6      1.01      0.00
    0   -8    5     -5.21      0.00
    0   -8    4     -2.03      0.00
    0   -8    3     11.72      0.00
    0   -8    2    -19.97      0.00
    0   -8    1     27.37      0.00
    0    8    0    -21.55      0.00
    0    8    1      4.26      0.00
    0    8    2      8.61      0.00
    0    8    3    -10.34      0.00
    0    8    4     10.22      0.00
    0    8    5     -3.28      0.00
    0    8    6     -1.61      0.00
    0    8    7     -0.72      0.00
    0    8    8     -7.53      0.00
    0    8    9      7.78      0.00
    0    8   10     -2.67      0.00
    0    8   11     -2.74      0.00
    0    8   12      9.14      0.00
    0    8   13     -6.85      0.00
    0    8   14      2.40      0.00
    0    8   15      1.10      0.00
    0    8   16     -0.92      0.00
    0    8   17      0.61      0.00
    0    8   18     -0.47      0.00
    0    8   19      0.73      0.00
    0    8   20      0.78      0.00
    0    8   21     -1.65      0.00
    0   -9   16      0.38      0.00
    0   -9   15     -1.82      0.00
    0   -9   14      3.11      0.00
    0   -9   13     -2.27      0.00
    0   -9   12     -1.00      0.00
    0   -9   11      2.22      0.00
    0   -9   10     -1.00      0.00
    0   -9    9     -2.58      0.00
    0   -9    8     -0.18      0.00
    0   -9    7      4.62      0.00
    0   -9    6     -6.23      0.00
    0   -9    5      8.19      0.00
    0   -9    4     -0.19      0.00
    0   -9    3      4.06      0.00
    0   -9    2    -14.14      0.00
    0   -9    1      9.61      0.00
    0    9    0      0.78      0.00
    0    9    1    -14.38      0.00
    0    9    2     18.57      0.00
    0    9    3     -7.84      0.00
    0    9    4     -8.94      0.00
    0    9    5      8.06      0.00
    0    9    6     -1.82      0.00
    0    9    7      3.66      0.00
    0    9    8     -1.37      0.00
    0    9    9      2.46      0.00
    0    9   10      3.25      0.00
    0    9   11     -9.29      0.00
    0    9   12      7.75      0.00
    0    9   13     -4.06      0.00
    0    9   14      0.99      0.00
    0    9   15      2.29      0.00
    0    9   16     -2.51      0.00
    0    9   17      2.93      0.00
    0    9   18     -0.94      0.00
    0    9   19      0.88      0.00
    0    9   20     -1.07      0.00
    0    9   21      1.41      0.00
    0  -10   16      0.51      0.00
    0  -10   15     -0.29      0.00
    0  -10   14      1.09      0.00
    0  -10   13     -1.02      0.00
    0  -10   12     -0.30      0.00
    0  -10   11      1.19      0.00
    0  -10   10      0.85      0.00
    0  -10    9     -2.31      0.00
    0  -10    8      5.20      0.00
    0  -10    7     -1.82      0.00
    0  -10    6     -1.43      0.00
    0  -10    5     -1.09      0.00
    0  -10    4      0.69      0.00
    0  -10    3     -4.92      0.00
    0  -10    2      1.59      0.00
    0  -10    1      9.83      0.00
    0   10    0     -0.68      0.00
    0   10    1     -9.85      0.00
    0   10    2     11.58      0.00
    0   10    3     -3.13      0.00
    0   10    4     -0.57      0.00
    0   10    5      0.26      0.00
    0   10    6      7.33      0.00
    0   10    7    -14.06      0.00
    0   10    8      6.58      0.00
    0   10    9     -4.33      0.00
    0   10   10      2.82      0.00
    0   10   11     -2.55      0.00
    0   10   12      3.63      0.00
    0   10   13      3.09      0.00
    0   10   14     -7.80      0.00
    0   10   15      8.43      0.00
    0   10   16     -4.75      0.00
    0   10   17      2.74      0.00
    0   10   18     -0.69      0.00
    0   10   19     -1.69      0.00
    0   10   20      1.94      0.00
    0   10   21     -1.02      0.00
    0  -11   15     -2.07      0.00
    0  -11   14      1.85      0.00
    0  -11   13     -0.56      0.00
    0  -11   12     -1.99      0.00
    0  -11   11      2.13      0.00
    0  -11   10     -0.97      0.00
    0  -11    9     -0.40      0.00
    0  -11    8     -3.74      0.00
    0  -11    7      5.52      0.00
    0  -11    6     -6.51      0.00
    0  -11    5      7.44      0.00
    0  -11    4     -3.36      0.00
    0  -11    3      7.70      0.00
    0  -11    2     -6.64      0.00
    0  -11    1     -0.22      0.00
    0   11    0     -5.28      0.00
    0   11    1      1.55      0.00
    0   11    2      1.60      0.00
    0   11    3     -2.31      0.00
    0   11    4     -4.13      0.00
    0   11    5      4.09      0.00
    0   11    6     -2.61      0.00
    0   11    7      3.05      0.00
    0   11    8     -0.52      0.00
    0   11    9      4.67      0.00
    0   11   10     -2.48      0.00
    0   11   11      2.62      0.00
    0   11   12     -4.18      0.00
    0   11   13      1.39      0.00
    0   11   14      0.62      0.00
    0   11   15     -0.36      0.00
    0   11   16      1.35      0.00
    0   11   17     -2.79      0.00
    0   11   18      3.68      0.00
    0   11   19     -1.60      0.00
    0   11   20      0.98      0.00
    0   11   21      0.06      0.00
    0  -12   14      0.67      0.00
    0  -12   13      0.81      0.00
    0  -12   12     -2.57      0.00
    0  -12   11      2.03      0.00
    0  -12   10     -0.08      0.00
    0  -12    9     -1.67      0.00
    0  -12    8      3.97      0.00
    0  -12    7     -2.20      0.00
    0  -12    6      2.00      0.00
    0  -12    5     -3.47      0.00
    0  -12    4      2.21      0.00
    0  -12    3     -4.53      0.00
    0  -12    2      0.10      0.00
    0  -12    1      2.40      0.00
    0   12    0     10.89      0.00
    0   12    1     -8.62      0.00
    0   12    2      4.17      0.00
    0   12    3     -0.23      0.00
    0   12    4      4.76      0.00
    0   12    5     -5.60      0.00
    0   12    6      4.02      0.00
    0   12    7     -1.01      0.00
    0   12    8     -2.33      0.00
    0   12    9     -2.30      0.00
    0   12   10      1.34      0.00
    0   12   11     -0.25      0.00
    0   12   12     -0.91      0.00
    0   12   13      4.80      0.00
    0   12   14     -3.24      0.00
    0   12   15      2.55      0.00
    0   12   16     -2.88      0.00
    0   12   17      4.12      0.00
    0   12   18     -1.78      0.00
    0   12   19     -0.80      0.00
    0   12   20     -0.43      0.00
    0   12   21      1.25      0.00
    0  -13   13      0.96      0.00
    0  -13   12     -0.95      0.00
    0  -13   11     -0.29      0.00
    0  -13   10      0.49      0.00
    0  -13    9     -1.09      0.00
    0  -13    8     -0.64      0.00
    0  -13    7      0.51      0.00
    0  -13    6     -1.53      0.00
    0  -13    5      3.93      0.00
    0  -13    4     -3.97      0.00
    0  -13    3      6.60      0.00
    0  -13    2      1.05      0.00
    0  -13    1     -4.80      0.00
    0   13    0     -0.41      0.00
    0   13    1     -4.47      0.00
    0   13    2      4.75      0.00
    0   13    3     -2.69      0.00
    0   13    4     -1.67      0.00
    0   13    5      2.55      0.00
    0   13    6     -2.13      0.00
    0   13    7      3.31      0.00
    0   13    8     -2.55      0.00
    0   13    9      1.76      0.00
    0   13   10      4.44      0.00
    0   13   11     -2.26      0.00
    0   13   12      0.12      0.00
    0   13   13     -1.88      0.00
    0   13   14      1.76      0.00
    0   13   15     -1.74      0.00
    0   13   16      1.39      0.00
    0   13   17     -2.44      0.00
    0   13   18      2.74      0.00
    0   13   19     -1.68      0.00
    0   13   20      1.52      0.00
    0  -14   12     -1.79      0.00
    0  -14   11      0.31      0.00
    0  -14   10      0.77      0.00
    0  -14    9     -0.51      0.00
    0  -14    8      0.42      0.00
    0  -14    7     -0.20      0.00
    0  -14    6      0.03      0.00
    0  -14    5      0.12      0.00
    0  -14    4     -2.13      0.00
    0  -14    3      0.00      0.00
    0  -14    2     -1.33      0.00
    0  -14    1     -5.75      0.00
    0   14    0     13.54      0.00
    0   14    1     -3.53      0.00
    0   14    2     -3.01      0.00
    0   14    3      4.88      0.00
    0   14    4     -1.14      0.00
    0   14    5      0.39      0.00
    0   14    6     -1.64      0.00
    0   14    7      1.99      0.00
    0   14    8      0.99      0.00
    0   14    9     -4.78      0.00
    0   14   10      3.34      0.00
    0   14   11     -2.54      0.00
    0   14   12     -2.22      0.00
    0   14   13      6.08      0.00
    0   14   14     -4.84      0.00
    0   14   15      4.70      0.00
    0   14   16     -3.79      0.00
    0   14   17      2.55      0.00
    0   14   18      1.32      0.00
    0   14   19     -2.88      0.00
    0   14   20      0.67      0.00
    0  -15   11     -0.94      0.00
    0  -15   10     -0.10      0.00
    0  -15    9     -0.11      0.00
    0  -15    8      0.01      0.00
    0  -15    7      0.60      0.00
    0  -15    6     -0.44      0.00
    0  -15    5      1.10      0.00
    0  -15    4     -0.47      0.00
    0  -15    3      1.24      0.00
    0  -15    2      4.45      0.00
    0  -15    1     -1.75      0.00
    0   15    0      0.20      0.00
    0   15    1     -3.58      0.00
    0   15    2     -0.23      0.00
    0   15    3      3.56      0.00
    0   15    4     -3.09      0.00
    0   15    5     -0.33      0.00
    0   15    6      3.92      0.00
    0   15    7     -3.12      0.00
    0   15    8      1.07      0.00
    0   15    9     -2.26      0.00
    0   15   10      3.75      0.00
    0   15   11      1.18      0.00
    0   15   12     -2.89      0.00
    0   15   13      1.98      0.00
    0   15   14     -0.80      0.00
    0   15   15     -1.24      0.00
    0   15   16      1.43      0.00
    0   15   17     -3.53      0.00
    0   15   18      2.95      0.00
    0   15   19     -1.76      0.00
    0   15   20      1.52      0.00
    0  -16   10     -0.54      0.00
    0  -16    9      1.14      0.00
    0  -16    8     -1.51      0.00
    0  -16    7      0.42      0.00
    0  -16    6     -0.47      0.00
    0  -16    5      0.49      0.00
    0  -16    4     -0.69      0.00
    0  -16    3     -1.66      0.00
    0  -16    2      0.33      0.00
    0  -16    1     -5.26      0.00
    0   16    0      4.08      0.00
    0   16    1      3.54      0.00
    0   16    2     -4.61      0.00
    0   16    3      3.95      0.00
    0   16    4     -1.29      0.00
    0   16    5      0.07      0.00
    0   16    6      0.03      0.00
    0   16    7     -1.06      0.00
    0   16    8      1.86      0.00
    0   16    9      0.09      0.00
    0   16   10     -1.07      0.00
    0   16   11     -0.42      0.00
    0   16   12     -1.38      0.00
    0   16   13      1.10      0.00
    0   16   14      0.91      0.00
    0   16   15     -2.26      0.00
    0   16   16      1.09      0.00
    0   16   17      2.64      0.00
    0   16   18     -1.81      0.00
    0   16   19      0.79      0.00
    0  -17    9     -0.60      0.00
    0  -17    8      1.37      0.00
    0  -17    7      0.21      0.00
    0  -17    6      0.44      0.00
    0  -17    5     -0.46      0.00
    0  -17    4      0.36      0.00
    0  -17    3     -0.25      0.00
    0  -17    2      3.49      0.00
    0  -17    1     -0.21      0.00
    0   17    0      0.73      0.00
    0   17    1     -2.37      0.00
    0   17    2     -0.40      0.00
    0   17    3     -0.63      0.00
    0   17    4      1.25      0.00
    0   17    5     -2.70      0.00
    0   17    6      3.32      0.00
    0   17    7     -1.27      0.00
    0   17    8     -0.26      0.00
    0   17    9     -0.07      0.00
    0   17   10     -2.18      0.00
    0   17   11      4.19      0.00
    0   17   12     -1.80      0.00
    0   17   13     -0.05      0.00
    0   17   14     -0.41      0.00
    0   17   15      1.60      0.00
    0   17   16     -1.56      0.00
    0   17   17     -0.42      0.00
    0   17   18     -1.17      0.00
    0  -18    8     -0.44      0.00
    0  -18    7     -0.21      0.00
    0  -18    6     -0.63      0.00
    0  -18    5      1.46      0.00
    0  -18    4     -0.71      0.00
    0  -18    3     -0.22      0.00
    0  -18    2     -0.41      0.00
    0  -18    1     -1.87      0.00
    0   18    0     -1.03      0.00
    0   18    1      4.43      0.00
    0   18    2     -1.76      0.00
    0   18    3      1.24      0.00
    0   18    4     -0.27      0.00
    0   18    5      1.64      0.00
    0   18    6     -1.14      0.00
    0   18    7     -1.86      0.00
    0   18    8      1.69      0.00
    0   18    9     -0.74      0.00
    0   18   10      1.08      0.00
    0   18   11     -2.26      0.00
    0   18   12      2.60      0.00
    0   18   13     -3.87      0.00
    0   18   14      3.77      0.00
    0   18   15     -2.85      0.00
    0   18   16      1.23      0.00
    0   18   17     -0.39      0.00
    0   18   18      2.87      0.00
    0  -19    6     -0.09      0.00
    0  -19    5      0.85      0.00
    0  -19    4     -1.06      0.00
    0  -19    3     -0.61      0.00
    0  -19    2      2.06      0.00
    0  -19    1     -0.27      0.00
    0   19    0      0.52      0.00
    0   19    1     -0.61      0.00
    0   19    2     -1.42      0.00
    0   19    3     -1.99      0.00
    0   19    4      0.45      0.00
    0   19    5      0.40      0.00
    0   19    6     -0.77      0.00
    0   19    7     -0.13      0.00
    0   19    8      2.03      0.00
    0   19    9     -0.69      0.00
    0   19   10     -1.36      0.00
    0   19   11      1.81      0.00
    0   19   12     -1.47      0.00
    0   19   13      1.31      0.00
    0   19   14     -1.66      0.00
    0   19   15      2.35      0.00
    0   19   16     -1.95      0.00
    0   19   17      0.65      0.00
    0  -20    5      0.99      0.00
    0  -20    4     -0.47      0.00
    0  -20    3      0.35      0.00
    0  -20    2      0.23      0.00
    0  -20    1     -0.45      0.00
    0   20    0     -1.17      0.00
    0   20    1      2.35      0.00
    0   20    2     -0.44      0.00
    0   20    3      1.52      0.00
    0   20    4      0.62      0.00
    0   20    5      0.30      0.00
    0   20    6     -0.82      0.00
    0   20    7     -0.92      0.00
    0   20    8      0.81      0.00
    0   20    9     -1.75      0.00
    0   20   10      0.45      0.00
    0   20   11     -1.02      0.00
    0   20   12      1.83      0.00
    0   20   13     -0.81      0.00
    0   20   14      0.36      0.00
    0   20   15     -0.78      0.00
    0   20   16      0.71      0.00
    0  -21    3     -0.42      0.00
    0  -21    2     -0.16      0.00
    0  -21    1      1.02      0.00
    0   21    0     -1.18      0.00
    0   21    1      1.32      0.00
    0   21    2     -1.85      0.00
    0   21    3     -0.82      0.00
    0   21    4     -0.97      0.00
    0   21    5     -0.07      0.00
    0   21    6      0.66      0.00
    0   21    7      0.55      0.00
    0   21    8     -0.22      0.00
    0   21    9      0.68      0.00
    0   21   10     -0.02      0.00
    0   21   11      1.48      0.00
    0   21   12     -2.16      0.00
    0   21   13      0.98      0.00
    0   21   14     -0.57      0.00
    0   22    0     -0.56      0.00
    0   22    1      0.65      0.00
    0   22    2      0.39      0.00
    0   22    3      0.06      0.00
    0   22    4      1.43      0.00
    0   22    5      0.37      0.00
    0   22    6     -1.04      0.00
    0   22    7     -0.27      0.00
    0   22    8     -0.70      0.00
    0   22    9      0.60      0.00
    0   22   10     -1.07      0.00
    0   22   11     -0.38      0.00
    0   22   12      0.27      0.00
    0   23    4     -0.16      0.00
    0   23    5     -0.70      0.00
    0   23    6      0.26      0.00
    0   23    7      0.88      0.00
    0   23    8      1.00      0.00
    0   23    9     -1.78      0.00
   -1   23    6     -1.17      0.00
   -1   23    5      0.22      0.00
   -1   22   11      0.82      0.00
   -1   22   10      0.62      0.00
   -1   22    9      0.84      0.00
   -1   22    8     -2.48      0.00
   -1   22    7      3.48      0.00
   -1   22    6     -0.73      0.00
   -1   22    5      0.20      0.00
   -1   22    4     -1.58      0.00
   -1   22    3      0.57      0.00
   -1   22    2     -0.95      0.00
   -1   22    1     -0.17      0.00
   -1   22    0      0.25      0.00
   -1   21   13      0.56      0.00
   -1   21   12     -0.07      0.00
   -1   21   11      1.93      0.00
   -1   21   10     -2.46      0.00
   -1   21    9      0.53      0.00
   -1   21    8     -1.31      0.00
   -1   21    7      1.42      0.00
   -1   21    6     -1.62      0.00
   -1   21    5     -1.20      0.00
   -1   21    4      1.63      0.00
   -1   21    3      2.19      0.00
   -1   21    2     -0.63      0.00
   -1   21    1      0.07      0.00
   -1   21    0      0.87      0.00
    1  -21    1      0.02      0.00
    1  -21    2     -0.53      0.00
    1  -21    3      0.71      0.00
   -1   20   15     -0.11      0.00
   -1   20   14      1.19      0.00
   -1   20   13     -1.86      0.00
   -1   20   12      0.82      0.00
   -1   20   11     -0.91      0.00
   -1   20   10      0.98      0.00
   -1   20    9     -0.47      0.00
   -1   20    8      0.81      0.00
   -1   20    7      0.29      0.00
   -1   20    6      0.14      0.00
   -1   20    5      0.09      0.00
   -1   20    4     -0.51      0.00
   -1   20    3     -1.16      0.00
   -1   20    2     -0.36      0.00
   -1   20    1     -2.46      0.00
   -1   20    0      1.57      0.00
    1  -20    1     -0.71      0.00
    1  -20    2      0.04      0.00
    1  -20    3      1.32      0.00
    1  -20    4     -1.47      0.00
    1  -20    5      0.20      0.00
   -1   19   16     -0.19      0.00
   -1   19   15     -0.06      0.00
   -1   19   14     -0.18      0.00
   -1   19   13      1.00      0.00
   -1   19   12     -1.25      0.00
   -1   19   11      1.25      0.00
   -1   19   10     -1.00      0.00
   -1   19    9      0.98      0.00
   -1   19    8     -1.99      0.00
   -1   19    7      1.45      0.00
   -1   19    6     -2.10      0.00
   -1   19    5      0.81      0.00
   -1   19    4     -0.11      0.00
   -1   19    3      1.40      0.00
   -1   19    2      0.81      0.00
   -1   19    1      0.34      0.00
   -1   19    0      1.27      0.00
    1  -19    1     -0.20      0.00
    1  -19    2     -1.95      0.00
    1  -19    3      1.40      0.00
    1  -19    4     -0.81      0.00
    1  -19    5      0.39      0.00
    1  -19    6      1.15      0.00
    1  -19    7     -1.33      0.00
   -1   18   17     -1.00      0.00
   -1   18   16      0.87      0.00
   -1   18   15     -1.51      0.00
   -1   18   14      2.96      0.00
   -1   18   13     -3.45      0.00
   -1   18   12      2.10      0.00
   -1   18   11     -0.79      0.00
   -1   18   10      1.50      0.00
   -1   18    9     -2.03      0.00
   -1   18    8      0.40      0.00
   -1   18    7      0.41      0.00
   -1   18    6      0.93      0.00
   -1   18    5     -1.38      0.00
   -1   18    4      0.37      0.00
   -1   18    3     -0.95      0.00
   -1   18    2     -0.26      0.00
   -1   18    1     -1.49      0.00
   -1   18    0     -1.83      0.00
    1  -18    1      2.16      0.00
    1  -18    2     -0.73      0.00
    1  -18    3      2.24      0.00
    1  -18    4     -0.14      0.00
    1  -18    5     -0.83      0.00
    1  -18    6      0.08      0.00
    1  -18    7      0.24      0.00
    1  -18    8      1.15      0.00
   -1   17   18     -2.01      0.00
   -1   17   17      3.06      0.00
   -1   17   16     -0.43      0.00
   -1   17   15     -0.15      0.00
   -1   17   14     -1.52      0.00
   -1   17   13      2.79      0.00
   -1   17   12     -2.22      0.00
   -1   17   11      0.77      0.00
   -1   17   10     -2.71      0.00
   -1   17    9      2.40      0.00
   -1   17    8     -0.04      0.00
   -1   17    7      0.23      0.00
   -1   17    6     -1.76      0.00
   -1   17    5      0.43      0.00
   -1   17    4      0.75      0.00
   -1   17    3      0.20      0.00
   -1   17    2      0.08      0.00
   -1   17    1      0.69      0.00
   -1   17    0      1.96      0.00
    1  -17    1      0.30      0.00
    1  -17    2     -3.44      0.00
    1  -17    3      0.01      0.00
    1  -17    4      0.21      0.00
    1  -17    5     -0.91      0.00
    1  -17    6      1.27      0.00
    1  -17    7     -1.31      0.00
    1  -17    8      0.56      0.00
    1  -17    9     -1.21      0.00
   -1   16   18     -1.03      0.00
   -1   16   17     -0.82      0.00
   -1   16   16      0.02      0.00
   -1   16   15      0.63      0.00
   -1   16   14     -0.95      0.00
   -1   16   13      0.37      0.00
   -1   16   12     -0.51      0.00
   -1   16   11      0.47      0.00
   -1   16   10      1.50      0.00
   -1   16    9     -0.03      0.00
   -1   16    8     -0.53      0.00
   -1   16    7     -2.45      0.00
   -1   16    6      1.96      0.00
   -1   16    5      2.40      0.00
   -1   16    4     -4.26      0.00
   -1   16    3      2.31      0.00
   -1   16    2     -0.42      0.00
   -1   16    1      0.50      0.00
   -1   16    0     -4.84      0.00
    1  -16    1      2.47      0.00
    1  -16    2      1.07      0.00
    1  -16    3      1.37      0.00
    1  -16    4      1.49      0.00
    1  -16    5     -0.13      0.00
    1  -16    6     -0.98      0.00
    1  -16    7      0.96      0.00
    1  -16    8      0.65      0.00
    1  -16    9      0.77      0.00
    1  -16   10     -1.46      0.00
    1  -16   11      0.23      0.00
   -1   15   19     -1.09      0.00
   -1   15   18      0.76      0.00
   -1   15   17     -0.94      0.00
   -1   15   16      3.05      0.00
   -1   15   15     -2.04      0.00
   -1   15   14      0.41      0.00
   -1   15   13     -0.51      0.00
   -1   15   12      3.26      0.00
   -1   15   11     -4.17      0.00
   -1   15   10      0.47      0.00
   -1   15    9     -1.02      0.00
   -1   15    8      1.02      0.00
   -1   15    7      0.05      0.00
   -1   15    6      0.71      0.00
   -1   15    5     -0.99      0.00
   -1   15    4     -1.47      0.00
   -1   15    3      3.27      0.00
   -1   15    2     -1.55      0.00
   -1   15    1     -0.40      0.00
   -1   15    0      2.78      0.00
    1  -15    1      3.44      0.00
    1  -15    2     -5.14      0.00
    1  -15    3      0.00      0.00
    1  -15    4     -1.40      0.00
    1  -15    5      0.30      0.00
    1  -15    6     -0.37      0.00
    1  -15    7     -0.91      0.00
    1  -15    8      1.27      0.00
    1  -15    9     -1.80      0.00
    1  -15   10      1.65      0.00
    1  -15   11     -0.19      0.00
    1  -15   12      0.54      0.00
   -1   14   19      1.25      0.00
   -1   14   18     -2.66      0.00
   -1   14   17      3.41      0.00
   -1   14   16     -4.35      0.00
   -1   14   15      3.55      0.00
   -1   14   14     -2.17      0.00
   -1   14   13     -0.10      0.00
   -1   14   12      0.64      0.00
   -1   14   11     -1.32      0.00
   -1   14   10      0.82      0.00
   -1   14    9      4.30      0.00
   -1   14    8     -2.56      0.00
   -1   14    7     -0.02      0.00
   -1   14    6     -0.10      0.00
   -1   14    5      2.27      0.00
   -1   14    4     -1.49      0.00
   -1   14    3     -0.68      0.00
   -1   14    2      1.49      0.00
   -1   14    1      1.67      0.00
   -1   14    0     -5.49      0.00
    1  -14    1     -1.37      0.00
    1  -14    2      2.91      0.00
    1  -14    3      0.77      0.00
    1  -14    4      2.27      0.00
    1  -14    5     -0.14      0.00
    1  -14    6      1.08      0.00
    1  -14    7     -1.35      0.00
    1  -14    8      1.29      0.00
    1  -14    9     -0.36      0.00
    1  -14   10     -1.15      0.00
    1  -14   11      0.29      0.00
    1  -14   12     -0.27      0.00
    1  -14   13     -0.25      0.00
   -1   13   20      0.25      0.00
   -1   13   19     -1.43      0.00
   -1   13   18      0.04      0.00
   -1   13   17      0.52      0.00
   -1   13   16      2.21      0.00
   -1   13   15     -4.47      0.00
   -1   13   14      5.73      0.00
   -1   13   13     -5.07      0.00
   -1   13   12      6.17      0.00
   -1   13   11     -3.56      0.00
   -1   13   10      0.25      0.00
   -1   13    9      0.03      0.00
   -1   13    8     -2.85      0.00
   -1   13    7      0.32      0.00
   -1   13    6      2.77      0.00
   -1   13    5     -3.48      0.00
   -1   13    4      0.13      0.00
   -1   13    3      3.93      0.00
   -1   13    2     -2.14      0.00
   -1   13    1      0.12      0.00
   -1   13    0      1.06      0.00
    1  -13    1      6.57      0.00
    1  -13    2     -0.47      0.00
    1  -13    3     -3.94      0.00
    1  -13    4      0.04      0.00
    1  -13    5     -0.56      0.00
    1  -13    6     -0.48      0.00
    1  -13    7     -0.52      0.00
    1  -13    8      0.67      0.00
    1  -13    9      1.01      0.00
    1  -13   10     -0.83      0.00
    1  -13   11      1.08      0.00
    1  -13   12     -0.09      0.00
    1  -13   13     -1.06      0.00
    1  -13   14      1.28      0.00
   -1   12   20      0.72      0.00
   -1   12   19      1.01      0.00
   -1   12   18     -0.18      0.00
   -1   12   17     -0.19      0.00
   -1   12   16     -0.51      0.00
   -1   12   15      0.61      0.00
   -1   12   14     -0.42      0.00
   -1   12   13      3.00      0.00
   -1   12   12     -6.69      0.00
   -1   12   11      5.72      0.00
   -1   12   10     -4.12      0.00
   -1   12    9      2.66      0.00
   -1   12    8      4.20      0.00
   -1   12    7     -2.44      0.00
   -1   12    6      1.38      0.00
   -1   12    5     -0.39      0.00
   -1   12    4      1.88      0.00
   -1   12    3     -1.37      0.00
   -1   12    2     -5.88      0.00
   -1   12    1      9.64      0.00
   -1   12    0     -4.19      0.00
    1  -12    1    -10.46      0.00
    1  -12    2      6.91      0.00
    1  -12    3     -2.81      0.00
    1  -12    4      4.10      0.00
    1  -12    5     -0.16      0.00
    1  -12    6      2.24      0.00
    1  -12    7     -2.01      0.00
    1  -12    8      1.32      0.00
    1  -12    9     -2.24      0.00
    1  -12   10      0.65      0.00
    1  -12   11     -1.55      0.00
    1  -12   12      1.42      0.00
    1  -12   13     -1.08      0.00
    1  -12   14     -0.18      0.00
   -1   11   20      1.58      0.00
   -1   11   19     -1.17      0.00
   -1   11   18      0.02      0.00
   -1   11   17     -0.87      0.00
   -1   11   16      2.33      0.00
   -1   11   15     -0.81      0.00
   -1   11   14      0.44      0.00
   -1   11   13     -0.19      0.00
   -1   11   12      0.56      0.00
   -1   11   11      2.85      0.00
   -1   11   10      0.38      0.00
   -1   11    9     -4.76      0.00
   -1   11    8      4.53      0.00
   -1   11    7     -4.78      0.00
   -1   11    6     -3.91      0.00
   -1   11    5      8.51      0.00
   -1   11    4     -8.07      0.00
   -1   11    3      6.51      0.00
   -1   11    2     -3.07      0.00
   -1   11    1      4.47      0.00
   -1   11    0     -2.59      0.00
    1  -11    1     -0.48      0.00
    1  -11    2     13.63      0.00
    1  -11    3     -5.96      0.00
    1  -11    4     -6.35      0.00
    1  -11    5      6.79      0.00
    1  -11    6     -6.59      0.00
    1  -11    7      3.34      0.00
    1  -11    8     -1.97      0.00
    1  -11    9      4.04      0.00
    1  -11   10     -1.80      0.00
    1  -11   11      0.45      0.00
    1  -11   12      0.82      0.00
    1  -11   13     -0.43      0.00
    1  -11   14     -0.97      0.00
    1  -11   15      1.68      0.00
   -1   10   21     -0.69      0.00
   -1   10   20      0.69      0.00
   -1   10   19     -0.71      0.00
   -1   10   18      1.82      0.00
   -1   10   17     -0.61      0.00
   -1   10   16      0.13      0.00
   -1   10   15     -0.52      0.00
   -1   10   14      1.25      0.00
   -1   10   13      1.39      0.00
   -1   10   12     -2.55      0.00
   -1   10   11      0.79      0.00
   -1   10   10      0.76      0.00
   -1   10    9     -5.40      0.00
   -1   10    8      8.88      0.00
   -1   10    7     -0.65      0.00
   -1   10    6     -2.12      0.00
   -1   10    5      4.36      0.00
   -1   10    4     -0.60      0.00
   -1   10    3     -6.05      0.00
   -1   10    2      3.37      0.00
   -1   10    1     -2.18      0.00
   -1   10    0      6.96      0.00
    1  -10    1    -14.18      0.00
    1  -10    2      6.73      0.00
    1  -10    3     -4.82      0.00
    1  -10    4      0.98      0.00
    1  -10    5      5.65      0.00
    1  -10    6     -0.33      0.00
    1  -10    7     -1.88      0.00
    1  -10    8      4.81      0.00
    1  -10    9     -6.79      0.00
    1  -10   10      3.69      0.00
    1  -10   11     -3.12      0.00
    1  -10   12      2.20      0.00
    1  -10   13     -1.51      0.00
    1  -10   14      0.01      0.00
    1  -10   15      0.12      0.00
    1  -10   16     -0.69      0.00
   -1    9   21      0.57      0.00
   -1    9   20     -1.21      0.00
   -1    9   19      2.01      0.00
   -1    9   18     -1.07      0.00
   -1    9   17      0.54      0.00
   -1    9   16     -0.39      0.00
   -1    9   15      0.26      0.00
   -1    9   14      3.20      0.00
   -1    9   13     -4.68      0.00
   -1    9   12      3.05      0.00
   -1    9   11      2.87      0.00
   -1    9   10     -1.32      0.00
   -1    9    9      0.41      0.00
   -1    9    8     -1.20      0.00
   -1    9    7      4.07      0.00
   -1    9    6    -14.47      0.00
   -1    9    5      9.43      0.00
   -1    9    4      0.48      0.00
   -1    9    3     -5.36      0.00
   -1    9    2      7.94      0.00
   -1    9    1     -6.27      0.00
   -1    9    0      5.21      0.00
    1   -9    1     -8.56      0.00
    1   -9    2     12.34      0.00
    1   -9    3     -0.09      0.00
    1   -9    4     -5.56      0.00
    1   -9    5      1.90      0.00
    1   -9    6     -3.66      0.00
    1   -9    7      1.01      0.00
    1   -9    8     -0.95      0.00
    1   -9    9      1.68      0.00
    1   -9   10      0.62      0.00
    1   -9   11      1.47      0.00
    1   -9   12     -1.83      0.00
    1   -9   13      2.59      0.00
    1   -9   14     -1.91      0.00
    1   -9   15      0.66      0.00
    1   -9   16      0.20      0.00
    1   -9   17      0.40      0.00
   -1    8   21      0.13      0.00
   -1    8   20      0.78      0.00
   -1    8   19     -2.80      0.00
   -1    8   18      4.14      0.00
   -1    8   17     -3.92      0.00
   -1    8   16      3.87      0.00
   -1    8   15     -1.68      0.00
   -1    8   14     -0.25      0.00
   -1    8   13      4.14      0.00
   -1    8   12     -5.07      0.00
   -1    8   11      6.13      0.00
   -1    8   10     -9.09      0.00
   -1    8    9      7.27      0.00
   -1    8    8     -5.39      0.00
   -1    8    7      6.65      0.00
   -1    8    6     -0.10      0.00
   -1    8    5      1.25      0.00
   -1    8    4      2.74      0.00
   -1    8    3     -7.57      0.00
   -1    8    2      2.78      0.00
   -1    8    1      1.04      0.00
   -1    8    0     -2.90      0.00
    1   -8    1      6.79      0.00
    1   -8    2     -8.91      0.00
    1   -8    3      3.03      0.00
    1   -8    4     -3.11      0.00
    1   -8    5      4.28      0.00
    1   -8    6      1.77      0.00
    1   -8    7      0.96      0.00
    1   -8    8      1.63      0.00
    1   -8    9     -3.24      0.00
    1   -8   10      2.89      0.00
    1   -8   11     -3.48      0.00
    1   -8   12      0.23      0.00
    1   -8   13      1.01      0.00
    1   -8   14     -0.06      0.00
    1   -8   15     -1.22      0.00
    1   -8   16      1.05      0.00
    1   -8   17     -0.42      0.00
   -1    7   21     -0.07      0.00
   -1    7   20     -0.27      0.00
   -1    7   19      0.58      0.00
   -1    7   18      0.57      0.00
   -1    7   17      1.36      0.00
   -1    7   16     -2.57      0.00
   -1    7   15      3.96      0.00
   -1    7   14     -4.61      0.00
   -1    7   13      6.57      0.00
   -1    7   12     -6.73      0.00
   -1    7   11      4.07      0.00
   -1    7   10      3.88      0.00
   -1    7    9     -3.69      0.00
   -1    7    8      2.28      0.00
   -1    7    7     -3.76      0.00
   -1    7    6      3.60      0.00
   -1    7    5    -16.15      0.00
   -1    7    4     11.90      0.00
   -1    7    3      2.78      0.00
   -1    7    2     -2.84      0.00
   -1    7    1     -8.70      0.00
   -1    7    0     23.92      0.00
    1   -7    1    -22.03      0.00
    1   -7    2      8.76      0.00
    1   -7    3     -2.07      0.00
    1   -7    4      9.12      0.00
    1   -7    5    -10.46      0.00
    1   -7    6     -0.04      0.00
    1   -7    7      1.57      0.00
    1   -7    8     -4.46      0.00
    1   -7    9      1.59      0.00
    1   -7   10      1.69      0.00
    1   -7   11      1.00      0.00
    1   -7   12     -1.16      0.00
    1   -7   13      3.89      0.00
    1   -7   14     -2.67      0.00
    1   -7   15     -0.32      0.00
    1   -7   16      1.52      0.00
    1   -7   17     -0.80      0.00
    1   -7   18      0.21      0.00
   -1    6   21     -0.72      0.00
   -1    6   20      1.63      0.00
   -1    6   19     -2.61      0.00
   -1    6   18      2.28      0.00
   -1    6   17     -2.12      0.00
   -1    6   16      1.73      0.00
   -1    6   15      0.48      0.00
   -1    6   14     -1.49      0.00
   -1    6   13      2.48      0.00
   -1    6   12      0.38      0.00
   -1    6   11     -3.50      0.00
   -1    6   10      5.85      0.00
   -1    6    9     -6.95      0.00
   -1    6    8     -5.41      0.00
   -1    6    7     19.31      0.00
   -1    6    6    -12.78      0.00
   -1    6    5     13.90      0.00
   -1    6    4     -7.76      0.00
   -1    6    3     14.52      0.00
   -1    6    2    -15.43      0.00
   -1    6    1     -5.75      0.00
   -1    6    0     12.49      0.00
    1   -6    1     -6.90      0.00
    1   -6    2     -8.64      0.00
    1   -6    3     22.90      0.00
    1   -6    4    -23.77      0.00
    1   -6    5     12.47      0.00
    1   -6    6     -4.83      0.00
    1   -6    7     11.13      0.00
    1   -6    8     -6.60      0.00
    1   -6    9      1.88      0.00
    1   -6   10      3.01      0.00
    1   -6   11     -4.56      0.00
    1   -6   12     -0.80      0.00
    1   -6   13      1.68      0.00
    1   -6   14      0.46      0.00
    1   -6   15     -1.69      0.00
    1   -6   16      1.65      0.00
    1   -6   17     -0.44      0.00
    1   -6   18      0.12      0.00
   -1    5   21     -1.92      0.00
   -1    5   20      1.92      0.00
   -1    5   19      0.63      0.00
   -1    5   18     -2.65      0.00
   -1    5   17      5.53      0.00
   -1    5   16     -4.09      0.00
   -1    5   15      3.51      0.00
   -1    5   14     -3.39      0.00
   -1    5   13      3.61      0.00
   -1    5   12      0.77      0.00
   -1    5   11     -8.43      0.00
   -1    5   10      9.94      0.00
   -1    5    9      0.47      0.00
   -1    5    8     -6.44      0.00
   -1    5    7      9.99      0.00
   -1    5    6    -12.36      0.00
   -1    5    5     -6.95      0.00
   -1    5    4      8.60      0.00
   -1    5    3     -9.05      0.00
   -1    5    2     19.20      0.00
   -1    5    1    -21.27      0.00
   -1    5    0     49.97      0.00
    1   -5    1    -19.86      0.00
    1   -5    2     -8.88      0.00
    1   -5    3     15.38      0.00
    1   -5    4     -2.99      0.00
    1   -5    5     -4.76      0.00
    1   -5    6      8.27      0.00
    1   -5    7    -12.64      0.00
    1   -5    8      6.38      0.00
    1   -5    9     -6.20      0.00
    1   -5   10      4.41      0.00
    1   -5   11     -1.75      0.00
    1   -5   12      2.11      0.00
    1   -5   13      2.34      0.00
    1   -5   14     -1.20      0.00
    1   -5   15     -2.23      0.00
    1   -5   16      3.87      0.00
    1   -5   17     -3.19      0.00
    1   -5   18      1.72      0.00
    1   -5   19     -1.60      0.00
   -1    4   21      0.50      0.00
   -1    4   20     -0.07      0.00
   -1    4   19     -0.07      0.00
   -1    4   18     -1.31      0.00
   -1    4   17      1.90      0.00
   -1    4   16     -0.69      0.00
   -1    4   15     -1.11      0.00
   -1    4   14      1.92      0.00
   -1    4   13     -0.88      0.00
   -1    4   12     -0.86      0.00
   -1    4   11      1.05      0.00
   -1    4   10      0.30      0.00
   -1    4    9      6.37      0.00
   -1    4    8    -26.51      0.00
   -1    4    7     31.19      0.00
   -1    4    6     -7.79      0.00
   -1    4    5     -1.76      0.00
   -1    4    4     23.50      0.00
   -1    4    3    -17.28      0.00
   -1    4    2     36.01      0.00
   -1    4    1    -54.40      0.00
   -1    4    0     -9.66      0.00
    1   -4    1     28.92      0.00
    1   -4    2    -36.98      0.00
    1   -4    3     38.34      0.00
    1   -4    4    -25.37      0.00
    1   -4    5      9.72      0.00
    1   -4    6     -2.15      0.00
    1   -4    7      3.85      0.00
    1   -4    8      0.11      0.00
    1   -4    9      1.36      0.00
    1   -4   10     -2.02      0.00
    1   -4   11      3.32      0.00
    1   -4   12     -4.02      0.00
    1   -4   13     -2.12      0.00
    1   -4   14      4.47      0.00
    1   -4   15     -2.69      0.00
    1   -4   16      1.67      0.00
    1   -4   17     -1.32      0.00
    1   -4   18      1.92      0.00
    1   -4   19     -0.61      0.00
   -1    3   21     -0.11      0.00
   -1    3   20      0.08      0.00
   -1    3   19      0.99      0.00
   -1    3   18     -0.75      0.00
   -1    3   17      1.35      0.00
   -1    3   16     -0.67      0.00
   -1    3   15      2.47      0.00
   -1    3   14     -2.24      0.00
   -1    3   13      1.99      0.00
   -1    3   12      0.45      0.00
   -1    3   11     -1.72      0.00
   -1    3   10     -1.57      0.00
   -1    3    9     -2.29      0.00
   -1    3    8     13.91      0.00
   -1    3    7    -13.28      0.00
   -1    3    6      7.22      0.00
   -1    3    5    -18.89      0.00
   -1    3    4     22.07      0.00
   -1    3    3    -27.11      0.00
   -1    3    2      0.74      0.00
   -1    3    1     41.20      0.00
   -1    3    0     13.00      0.00
    1   -3    1     53.19      0.00
    1   -3    2    -55.65      0.00
    1   -3    3     27.17      0.00
    1   -3    4      3.06      0.00
    1   -3    5     -7.38      0.00
    1   -3    6      7.14      0.00
    1   -3    7     -6.94      0.00
    1   -3    8      3.21      0.00
    1   -3    9     -2.99      0.00
    1   -3   10     -2.77      0.00
    1   -3   11      2.89      0.00
    1   -3   12      0.00      0.00
    1   -3   13     -0.25      0.00
    1   -3   14      4.54      0.00
    1   -3   15     -4.41      0.00
    1   -3   16      1.68      0.00
    1   -3   17     -0.72      0.00
    1   -3   18      1.62      0.00
    1   -3   19     -2.51      0.00
    1   -3   20      0.28      0.00
   -1    2   21      0.70      0.00
   -1    2   20     -0.20      0.00
   -1    2   19      1.21      0.00
   -1    2   18     -2.18      0.00
   -1    2   17      2.04      0.00
   -1    2   16     -0.68      0.00
   -1    2   15      0.24      0.00
   -1    2   14      0.06      0.00
   -1    2   13     -3.01      0.00
   -1    2   12      4.03      0.00
   -1    2   11     -6.75      0.00
   -1    2   10      7.89      0.00
   -1    2    9     -1.98      0.00
   -1    2    8     -2.27      0.00
   -1    2    7     -7.54      0.00
   -1    2    6     10.03      0.00
   -1    2    5     27.26      0.00
   -1    2    4    -44.00      0.00
   -1    2    3     38.67      0.00
   -1    2    2     41.73      0.00
   -1    2    1    -37.83      0.00
   -1    2    0   -102.78      0.00
    1   -2    1     52.46      0.00
    1   -2    2      0.62      0.00
    1   -2    3    -16.35      0.00
    1   -2    4     12.09      0.00
    1   -2    5      5.22      0.00
    1   -2    6    -10.31      0.00
    1   -2    7      9.65      0.00
    1   -2    8     -3.12      0.00
    1   -2    9      0.31      0.00
    1   -2   10      0.64      0.00
    1   -2   11      1.43      0.00
    1   -2   12      1.02      0.00
    1   -2   13     -8.39      0.00
    1   -2   14      7.34      0.00
    1   -2   15     -3.99      0.00
    1   -2   16      1.47      0.00
    1   -2   17     -0.23      0.00
    1   -2   18      1.24      0.00
    1   -2   19     -0.08      0.00
    1   -2   20     -0.34      0.00
   -1    1   20      0.59      0.00
   -1    1   19     -1.00      0.00
   -1    1   18      1.09      0.00
   -1    1   17      0.49      0.00
   -1    1   16     -1.91      0.00
   -1    1   15      3.40      0.00
   -1    1   14     -0.37      0.00
   -1    1   13     -2.78      0.00
   -1    1   12      7.48      0.00
   -1    1   11     -7.54      0.00
   -1    1   10      3.81      0.00
   -1    1    9     -9.48      0.00
   -1    1    8     12.81      0.00
   -1    1    7     -5.47      0.00
   -1    1    6     -2.21      0.00
   -1    1    5      8.46      0.00
   -1    1    4    -23.06      0.00
   -1    1    3     27.13      0.00
   -1    1    2    -15.00      0.00
   -1    1    1    -39.66      0.00
    1   -1    1     80.69      0.00
    1   -1    2   -101.76      0.00
    1   -1    3     47.27      0.00
    1   -1    4     -8.53      0.00
    1   -1    5     21.62      0.00
    1   -1    6    -32.47      0.00
    1   -1    7     21.51      0.00
    1   -1    8     -2.60      0.00
    1   -1    9     -5.95      0.00
    1   -1   10      2.07      0.00
    1   -1   11     -3.36      0.00
    1   -1   12      2.17      0.00
    1   -1   13     -1.30      0.00
    1   -1   14      3.94      0.00
    1   -1   15     -0.68      0.00
    1   -1   16     -1.31      0.00
    1   -1   17      0.48      0.00
    1   -1   18      1.75      0.00
    1   -1   19     -2.29      0.00
    1   -1   20      0.45      0.00
    1   -1   21     -0.56      0.00
   -1    0   20     -1.01      0.00
   -1    0   19      3.10      0.00
   -1    0   18     -2.05      0.00
   -1    0   17      1.13      0.00
   -1    0   16     -0.76      0.00
   -1    0   15      1.25      0.00
   -1    0   14      2.26      0.00
   -1    0   13     -9.48      0.00
   -1    0   12     10.84      0.00
   -1    0   11    -11.48      0.00
   -1    0   10      5.72      0.00
   -1    0    9      3.76      0.00
   -1    0    8     -2.47      0.00
   -1    0    7     -6.94      0.00
   -1    0    6      1.44      0.00
   -1    0    5     25.76      0.00
   -1    0    4    -19.18      0.00
   -1    0    3    -21.93      0.00
   -1    0    2     92.36      0.00
    1    0    2     25.61      0.00
    1    0    3     24.05      0.00
    1    0    4    -13.32      0.00
    1    0    5     -2.63      0.00
    1    0    6     17.56      0.00
    1    0    7     -8.83      0.00
    1    0    8      5.76      0.00
    1    0    9     -7.70      0.00
    1    0   10      6.36      0.00
    1    0   11     -1.62      0.00
    1    0   12      1.70      0.00
    1    0   13     -3.75      0.00
    1    0   14      0.61      0.00
    1    0   15     -1.31      0.00
    1    0   16      1.37      0.00
    1    0   17     -1.08      0.00
    1    0   18      0.97      0.00
    1    0   19      0.37      0.00
    1    0   20      0.23      0.00
    1    0   21     -0.58      0.00
   -1   -1   20     -0.10      0.00
   -1   -1   19      0.34      0.00
   -1   -1   18     -0.53      0.00
   -1   -1   17     -0.48      0.00
   -1   -1   16      1.87      0.00
   -1   -1   15     -2.21      0.00
   -1   -1   14      2.77      0.00
   -1   -1   13     -2.45      0.00
   -1   -1   12      5.46      0.00
   -1   -1   11     -2.08      0.00
   -1   -1   10     -4.40      0.00
   -1   -1    9      3.47      0.00
   -1   -1    8     -2.84      0.00
   -1   -1    7     -4.48      0.00
   -1   -1    6     16.03      0.00
   -1   -1    5    -17.29      0.00
   -1   -1    4      4.52      0.00
   -1   -1    3     10.18      0.00
   -1   -1    2     -0.52      0.00
   -1   -1    1    -21.03      0.00
    1    1    2   -129.96      0.00
    1    1    3     46.81      0.00
    1    1    4    -29.18      0.00
    1    1    5     32.87      0.00
    1    1    6    -19.22      0.00
    1    1    7     -1.81      0.00
    1    1    8      3.98      0.00
    1    1    9      8.62      0.00
    1    1   10    -13.32      0.00
    1    1   11      4.27      0.00
    1    1   12     -1.21      0.00
    1    1   13      1.30      0.00
    1    1   14     -1.10      0.00
    1    1   15      3.57      0.00
    1    1   16     -1.23      0.00
    1    1   17     -0.11      0.00
    1    1   18      0.60      0.00
    1    1   19      1.44      0.00
    1    1   20     -1.41      0.00
    1    1   21     -0.67      0.00
   -1   -2   19      1.25      0.00
   -1   -2   18      0.13      0.00
   -1   -2   17     -0.43      0.00
   -1   -2   16      1.17      0.00
   -1   -2   15     -1.48      0.00
   -1   -2   14      4.24      0.00
   -1   -2   13     -4.00      0.00
   -1   -2   12     -0.92      0.00
   -1   -2   11     -0.79      0.00
   -1   -2   10      0.46      0.00
   -1   -2    9     -0.19      0.00
   -1   -2    8      4.71      0.00
   -1   -2    7     -5.75      0.00
   -1   -2    6      0.65      0.00
   -1   -2    5      6.61      0.00
   -1   -2    4     -1.84      0.00
   -1   -2    3      8.50      0.00
   -1   -2    2    -28.71      0.00
   -1   -2    1     84.97      0.00
    1    2    0    -52.14      0.00
    1    2    1   -107.75      0.00
    1    2    2     47.22      0.00
    1    2    3     -6.52      0.00
    1    2    4     28.02      0.00
    1    2    5    -29.11      0.00
    1    2    6     31.83      0.00
    1    2    7     -5.62      0.00
    1    2    8     -4.02      0.00
    1    2    9      4.82      0.00
    1    2   10     -6.53      0.00
    1    2   11      3.75      0.00
    1    2   12      2.68      0.00
    1    2   13     -4.42      0.00
    1    2   14     -1.35      0.00
    1    2   15      2.48      0.00
    1    2   16     -2.68      0.00
    1    2   17      1.30      0.00
    1    2   18     -0.55      0.00
    1    2   19      1.02      0.00
    1    2   20     -0.88      0.00
    1    2   21      0.19      0.00
   -1   -3   19     -0.93      0.00
   -1   -3   18      0.75      0.00
   -1   -3   17     -1.35      0.00
   -1   -3   16      1.94      0.00
   -1   -3   15     -1.72      0.00
   -1   -3   14      0.95      0.00
   -1   -3   13     -0.25      0.00
   -1   -3   12      1.41      0.00
   -1   -3   11      2.68      0.00
   -1   -3   10     -1.41      0.00
   -1   -3    9     -6.21      0.00
   -1   -3    8     10.46      0.00
   -1   -3    7    -12.29      0.00
   -1   -3    6      3.21      0.00
   -1   -3    5      1.45      0.00
   -1   -3    4      4.39      0.00
   -1   -3    3     -6.37      0.00
   -1   -3    2      5.13      0.00
   -1   -3    1     -1.03      0.00
    1    3    0     11.80      0.00
    1    3    1      0.44      0.00
    1    3    2    130.99      0.00
    1    3    3    -79.28      0.00
    1    3    4    -13.35      0.00
    1    3    5     42.62      0.00
    1    3    6    -26.21      0.00
    1    3    7      2.04      0.00
    1    3    8     -9.15      0.00
    1    3    9     19.52      0.00
    1    3   10     -9.62      0.00
    1    3   11     -4.08      0.00
    1    3   12      4.44      0.00
    1    3   13      0.50      0.00
    1    3   14     -4.37      0.00
    1    3   15      7.81      0.00
    1    3   16     -5.48      0.00
    1    3   17      4.29      0.00
    1    3   18     -2.15      0.00
    1    3   19      2.26      0.00
    1    3   20      0.09      0.00
    1    3   21     -1.11      0.00
   -1   -4   19     -0.06      0.00
   -1   -4   18      1.52      0.00
   -1   -4   17     -0.13      0.00
   -1   -4   16     -0.63      0.00
   -1   -4   15     -0.12      0.00
   -1   -4   14      2.91      0.00
   -1   -4   13     -0.11      0.00
   -1   -4   12     -4.05      0.00
   -1   -4   11      1.70      0.00
   -1   -4   10     -0.82      0.00
   -1   -4    9     -2.20      0.00
   -1   -4    8      3.08      0.00
   -1   -4    7      3.97      0.00
   -1   -4    6    -11.03      0.00
   -1   -4    5     20.71      0.00
   -1   -4    4    -19.65      0.00
   -1   -4    3     15.90      0.00
   -1   -4    2    -16.27      0.00
   -1   -4    1     25.92      0.00
    1    4    0     13.35      0.00
    1    4    1    -73.81      0.00
    1    4    2     22.72      0.00
    1    4    3     -2.97      0.00
    1    4    4    -16.91      0.00
    1    4    5     37.70      0.00
    1    4    6    -16.09      0.00
    1    4    7      8.73      0.00
    1    4    8      9.61      0.00
    1    4    9    -11.52      0.00
    1    4   10      1.32      0.00
    1    4   11      0.42      0.00
    1    4   12     -0.21      0.00
    1    4   13      4.54      0.00
    1    4   14    -11.03      0.00
    1    4   15      9.53      0.00
    1    4   16     -4.75      0.00
    1    4   17      0.51      0.00
    1    4   18      1.47      0.00
    1    4   19     -1.79      0.00
    1    4   20      1.59      0.00
    1    4   21     -1.52      0.00
    1    4   22      1.24      0.00
   -1   -5   18      0.19      0.00
   -1   -5   17     -1.17      0.00
   -1   -5   16      0.12      0.00
   -1   -5   15      1.33      0.00
   -1   -5   14     -0.62      0.00
   -1   -5   13     -0.59      0.00
   -1   -5   12     -0.40      0.00
   -1   -5   11      6.22      0.00
   -1   -5   10     -4.00      0.00
   -1   -5    9      0.23      0.00
   -1   -5    8      1.10      0.00
   -1   -5    7      1.30      0.00
   -1   -5    6     -9.91      0.00
   -1   -5    5     -1.25      0.00
   -1   -5    4     16.21      0.00
   -1   -5    3    -23.27      0.00
   -1   -5    2     28.91      0.00
   -1   -5    1    -38.27      0.00
    1    5    0     52.87      0.00
    1    5    1    -52.35      0.00
    1    5    2     69.34      0.00
    1    5    3     -3.06      0.00
    1    5    4    -21.98      0.00
    1    5    5     12.49      0.00
    1    5    6      2.41      0.00
    1    5    7    -18.02      0.00
    1    5    8      8.90      0.00
    1    5    9     -5.38      0.00
    1    5   10      8.44      0.00
    1    5   11     -3.36      0.00
    1    5   12     -3.54      0.00
    1    5   13      6.44      0.00
    1    5   14     -5.49      0.00
    1    5   15      5.07      0.00
    1    5   16     -2.19      0.00
    1    5   17      0.76      0.00
    1    5   18      0.73      0.00
    1    5   19      0.71      0.00
    1    5   20     -0.02      0.00
    1    5   21      0.76      0.00
    1    5   22     -1.42      0.00
   -1   -6   18      0.86      0.00
   -1   -6   17     -0.47      0.00
   -1   -6   16      0.65      0.00
   -1   -6   15      0.19      0.00
   -1   -6   14     -1.06      0.00
   -1   -6   13      3.93      0.00
   -1   -6   12     -4.39      0.00
   -1   -6   11      2.60      0.00
   -1   -6   10     -3.36      0.00
   -1   -6    9      0.95      0.00
   -1   -6    8     -0.87      0.00
   -1   -6    7      3.34      0.00
   -1   -6    6     -2.45      0.00
   -1   -6    5      9.91      0.00
   -1   -6    4     -8.31      0.00
   -1   -6    3      5.99      0.00
   -1   -6    2     -9.03      0.00
   -1   -6    1     13.31      0.00
    1    6    0      1.03      0.00
    1    6    1    -10.34      0.00
    1    6    2     -3.92      0.00
    1    6    3      4.94      0.00
    1    6    4    -10.13      0.00
    1    6    5      5.72      0.00
    1    6    6      6.28      0.00
    1    6    7      0.61      0.00
    1    6    8      4.56      0.00
    1    6    9      1.78      0.00
    1    6   10     -9.08      0.00
    1    6   11      9.09      0.00
    1    6   12    -11.87      0.00
    1    6   13     12.48      0.00
    1    6   14     -8.52      0.00
    1    6   15      1.73      0.00
    1    6   16      2.23      0.00
    1    6   17     -0.76      0.00
    1    6   18      0.33      0.00
    1    6   19     -0.41      0.00
    1    6   20      0.63      0.00
    1    6   21     -0.44      0.00
    1    6   22      0.67      0.00
   -1   -7   17     -0.44      0.00
   -1   -7   16     -0.18      0.00
   -1   -7   15      1.11      0.00
   -1   -7   14     -1.98      0.00
   -1   -7   13      2.79      0.00
   -1   -7   12     -2.37      0.00
   -1   -7   11      2.50      0.00
   -1   -7   10      0.69      0.00
   -1   -7    9      1.25      0.00
   -1   -7    8     -2.09      0.00
   -1   -7    7      2.64      0.00
   -1   -7    6     -2.81      0.00
   -1   -7    5     -7.53      0.00
   -1   -7    4      2.34      0.00
   -1   -7    3      1.81      0.00
   -1   -7    2      9.03      0.00
   -1   -7    1    -29.39      0.00
    1    7    0     42.55      0.00
    1    7    1    -39.07      0.00
    1    7    2     24.36      0.00
    1    7    3     -5.07      0.00
    1    7    4     11.38      0.00
    1    7    5     -7.84      0.00
    1    7    6     -4.07      0.00
    1    7    7     10.04      0.00
    1    7    8    -17.22      0.00
    1    7    9      7.70      0.00
    1    7   10      0.11      0.00
    1    7   11      0.35      0.00
    1    7   12     -0.95      0.00
    1    7   13      3.01      0.00
    1    7   14     -1.18      0.00
    1    7   15     -1.09      0.00
    1    7   16      2.50      0.00
    1    7   17     -0.94      0.00
    1    7   18     -1.12      0.00
    1    7   19      3.14      0.00
    1    7   20     -2.02      0.00
    1    7   21      0.83      0.00
    1    7   22     -0.84      0.00
   -1   -8   17     -0.71      0.00
   -1   -8   16      0.20      0.00
   -1   -8   15      0.88      0.00
   -1   -8   14     -2.15      0.00
   -1   -8   13      3.75      0.00
   -1   -8   12     -2.45      0.00
   -1   -8   11     -1.84      0.00
   -1   -8   10      4.67      0.00
   -1   -8    9     -5.68      0.00
   -1   -8    8      0.80      0.00
   -1   -8    7      1.58      0.00
   -1   -8    6      2.38      0.00
   -1   -8    5     -2.12      0.00
   -1   -8    4      6.45      0.00
   -1   -8    3     -0.34      0.00
   -1   -8    2     -2.58      0.00
   -1   -8    1    -10.11      0.00
    1    8    0     21.28      0.00
    1    8    1    -13.10      0.00
    1    8    2     -6.60      0.00
    1    8    3     21.14      0.00
    1    8    4    -22.02      0.00
    1    8    5      6.50      0.00
    1    8    6     -1.21      0.00
    1    8    7      8.35      0.00
    1    8    8     -3.09      0.00
    1    8    9     -1.44      0.00
    1    8   10      8.41      0.00
    1    8   11     -8.82      0.00
    1    8   12      1.48      0.00
    1    8   13      1.20      0.00
    1    8   14      0.60      0.00
    1    8   15     -2.07      0.00
    1    8   16      2.53      0.00
    1    8   17      0.02      0.00
    1    8   18      0.86      0.00
    1    8   19     -0.49      0.00
    1    8   20      0.66      0.00
    1    8   21     -0.48      0.00
    1    8   22      1.73      0.00
   -1   -9   16     -0.33      0.00
   -1   -9   15      1.09      0.00
   -1   -9   14     -2.03      0.00
   -1   -9   13      2.35      0.00
   -1   -9   12     -0.57      0.00
   -1   -9   11     -1.24      0.00
   -1   -9   10      2.51      0.00
   -1   -9    9      1.29      0.00
   -1   -9    8     -3.62      0.00
   -1   -9    7      7.24      0.00
   -1   -9    6     -6.62      0.00
   -1   -9    5      0.48      0.00
   -1   -9    4     -3.56      0.00
   -1   -9    3     -0.86      0.00
   -1   -9    2      6.94      0.00
   -1   -9    1    -10.59      0.00
    1    9    0     15.81      0.00
    1    9    1     -7.40      0.00
    1    9    2    -10.11      0.00
    1    9    3     17.63      0.00
    1    9    4     -8.18      0.00
    1    9    5      2.46      0.00
    1    9    6      1.31      0.00
    1    9    7     -2.01      0.00
    1    9    8     -3.98      0.00
    1    9    9     -0.95      0.00
    1    9   10      2.66      0.00
    1    9   11     -1.50      0.00
    1    9   12     -0.46      0.00
    1    9   13      5.55      0.00
    1    9   14     -3.91      0.00
    1    9   15      0.22      0.00
    1    9   16      2.94      0.00
    1    9   17     -3.15      0.00
    1    9   18      1.82      0.00
    1    9   19     -0.33      0.00
    1    9   20     -0.52      0.00
    1    9   21      0.47      0.00
    1    9   22     -1.41      0.00
   -1  -10   15     -0.57      0.00
   -1  -10   14     -0.32      0.00
   -1  -10   13      1.67      0.00
   -1  -10   12     -1.44      0.00
   -1  -10   11     -1.89      0.00
   -1  -10   10      3.56      0.00
   -1  -10    9     -1.90      0.00
   -1  -10    8     -3.62      0.00
   -1  -10    7      2.64      0.00
   -1  -10    6      1.58      0.00
   -1  -10    5     -4.96      0.00
   -1  -10    4     11.08      0.00
   -1  -10    3     -8.18      0.00
   -1  -10    2     10.98      0.00
   -1  -10    1    -15.13      0.00
    1   10    0      1.72      0.00
    1   10    1      8.66      0.00
    1   10    2    -16.12      0.00
    1   10    3     15.08      0.00
    1   10    4     -9.65      0.00
    1   10    5     -4.04      0.00
    1   10    6      7.08      0.00
    1   10    7     -4.13      0.00
    1   10    8      5.85      0.00
    1   10    9     -1.29      0.00
    1   10   10      0.82      0.00
    1   10   11      2.51      0.00
    1   10   12     -4.52      0.00
    1   10   13      0.83      0.00
    1   10   14      1.93      0.00
    1   10   15     -1.56      0.00
    1   10   16      1.41      0.00
    1   10   17     -0.26      0.00
    1   10   18      0.13      0.00
    1   10   19      2.74      0.00
    1   10   20     -2.27      0.00
    1   10   21      1.54      0.00
    1   10   22      0.08      0.00
   -1  -11   15      0.79      0.00
   -1  -11   14      0.06      0.00
   -1  -11   13     -0.72      0.00
   -1  -11   12      1.39      0.00
   -1  -11   11     -1.92      0.00
   -1  -11   10      1.76      0.00
   -1  -11    9     -0.51      0.00
   -1  -11    8      0.20      0.00
   -1  -11    7      2.74      0.00
   -1  -11    6     -1.90      0.00
   -1  -11    5      0.65      0.00
   -1  -11    4     -2.50      0.00
   -1  -11    3     -1.34      0.00
   -1  -11    2     -2.40      0.00
   -1  -11    1      9.00      0.00
    1   11    0     -6.59      0.00
    1   11    1     15.44      0.00
    1   11    2    -15.57      0.00
    1   11    3      9.22      0.00
    1   11    4      2.41      0.00
    1   11    5     -3.02      0.00
    1   11    6      1.24      0.00
    1   11    7      1.71      0.00
    1   11    8     -5.95      0.00
    1   11    9      2.91      0.00
    1   11   10     -6.75      0.00
    1   11   11      6.60      0.00
    1   11   12     -2.39      0.00
    1   11   13      0.63      0.00
    1   11   14      4.23      0.00
    1   11   15     -5.66      0.00
    1   11   16      5.21      0.00
    1   11   17     -2.75      0.00
    1   11   18      1.40      0.00
    1   11   19     -1.16      0.00
    1   11   20     -0.02      0.00
    1   11   21     -0.18      0.00
   -1  -12   14     -1.46      0.00
   -1  -12   13      0.71      0.00
   -1  -12   12      0.22      0.00
   -1  -12   11     -1.00      0.00
   -1  -12   10     -0.24      0.00
   -1  -12    9      0.93      0.00
   -1  -12    8     -1.35      0.00
   -1  -12    7     -2.74      0.00
   -1  -12    6      3.40      0.00
   -1  -12    5     -2.67      0.00
   -1  -12    4      4.40      0.00
   -1  -12    3     -4.21      0.00
   -1  -12    2     10.89      0.00
   -1  -12    1     -6.76      0.00
    1   12    0     -9.89      0.00
    1   12    1      7.15      0.00
    1   12    2     -1.61      0.00
    1   12    3     -4.93      0.00
    1   12    4      3.25      0.00
    1   12    5     -3.41      0.00
    1   12    6      0.72      0.00
    1   12    7      0.18      0.00
    1   12    8      3.22      0.00
    1   12    9     -1.02      0.00
    1   12   10      2.23      0.00
    1   12   11      1.34      0.00
    1   12   12      0.76      0.00
    1   12   13     -6.53      0.00
    1   12   14      4.96      0.00
    1   12   15     -0.16      0.00
    1   12   16     -3.27      0.00
    1   12   17      4.20      0.00
    1   12   18     -4.56      0.00
    1   12   19      5.01      0.00
    1   12   20     -1.79      0.00
    1   12   21      0.81      0.00
   -1  -13   13     -0.30      0.00
   -1  -13   12      1.47      0.00
   -1  -13   11     -2.64      0.00
   -1  -13   10      2.25      0.00
   -1  -13    9     -2.03      0.00
   -1  -13    8      2.45      0.00
   -1  -13    7     -1.48      0.00
   -1  -13    6      0.84      0.00
   -1  -13    5      1.52      0.00
   -1  -13    4     -4.03      0.00
   -1  -13    3      1.79      0.00
   -1  -13    2     -4.59      0.00
   -1  -13    1      3.15      0.00
    1   13    0     -1.72      0.00
    1   13    1     13.33      0.00
    1   13    2     -8.40      0.00
    1   13    3     -0.77      0.00
    1   13    4      8.27      0.00
    1   13    5     -3.65      0.00
    1   13    6     -0.61      0.00
    1   13    7      1.23      0.00
    1   13    8      1.28      0.00
    1   13    9     -4.43      0.00
    1   13   10      0.01      0.00
    1   13   11      0.08      0.00
    1   13   12      0.18      0.00
    1   13   13     -0.61      0.00
    1   13   14      3.23      0.00
    1   13   15     -0.12      0.00
    1   13   16     -1.30      0.00
    1   13   17      0.51      0.00
    1   13   18      2.51      0.00
    1   13   19     -3.63      0.00
    1   13   20      1.62      0.00
    1   13   21     -0.85      0.00
   -1  -14   12      0.90      0.00
   -1  -14   11      0.29      0.00
   -1  -14   10     -2.39      0.00
   -1  -14    9      2.22      0.00
   -1  -14    8     -1.33      0.00
   -1  -14    7     -0.25      0.00
   -1  -14    6     -1.15      0.00
   -1  -14    5      2.57      0.00
   -1  -14    4     -1.22      0.00
   -1  -14    3      0.50      0.00
   -1  -14    2      3.91      0.00
   -1  -14    1      3.01      0.00
    1   14    0     -7.52      0.00
    1   14    1      0.43      0.00
    1   14    2      0.08      0.00
    1   14    3     -1.05      0.00
    1   14    4      1.15      0.00
    1   14    5     -1.54      0.00
    1   14    6      0.05      0.00
    1   14    7      1.77      0.00
    1   14    8     -1.18      0.00
    1   14    9      0.55      0.00
    1   14   10      1.31      0.00
    1   14   11      1.68      0.00
    1   14   12      0.01      0.00
    1   14   13     -1.34      0.00
    1   14   14     -0.95      0.00
    1   14   15      1.44      0.00
    1   14   16     -2.83      0.00
    1   14   17      1.30      0.00
    1   14   18     -1.15      0.00
    1   14   19      1.08      0.00
    1   14   20      0.04      0.00
   -1  -15   11     -0.71      0.00
   -1  -15   10      0.41      0.00
   -1  -15    9     -0.95      0.00
   -1  -15    8      1.85      0.00
   -1  -15    7     -2.61      0.00
   -1  -15    6      1.01      0.00
   -1  -15    5      0.57      0.00
   -1  -15    4     -1.01      0.00
   -1  -15    3     -0.84      0.00
   -1  -15    2     -1.86      0.00
   -1  -15    1     -1.25      0.00
    1   15    0     -2.02      0.00
    1   15    1      8.21      0.00
    1   15    2     -1.90      0.00
    1   15    3     -2.49      0.00
    1   15    4      5.01      0.00
    1   15    5     -3.53      0.00
    1   15    6      1.70      0.00
    1   15    7     -1.23      0.00
    1   15    8      2.13      0.00
    1   15    9     -0.35      0.00
    1   15   10     -1.86      0.00
    1   15   11      0.32      0.00
    1   15   12     -1.36      0.00
    1   15   13      0.90      0.00
    1   15   14      0.37      0.00
    1   15   15     -0.19      0.00
    1   15   16      1.21      0.00
    1   15   17      0.41      0.00
    1   15   18      0.06      0.00
    1   15   19     -0.11      0.00
    1   15   20     -1.20      0.00
   -1  -16   10     -1.02      0.00
   -1  -16    9     -0.20      0.00
   -1  -16    8      0.97      0.00
   -1  -16    7      0.10      0.00
   -1  -16    6     -0.70      0.00
   -1  -16    5      1.51      0.00
   -1  -16    4     -1.11      0.00
   -1  -16    3      1.44      0.00
   -1  -16    2      0.53      0.00
   -1  -16    1      4.02      0.00
    1   16    0     -0.49      0.00
    1   16    1     -4.09      0.00
    1   16    2      2.61      0.00
    1   16    3     -2.54      0.00
    1   16    4      1.22      0.00
    1   16    5     -0.21      0.00
    1   16    6     -0.53      0.00
    1   16    7      3.30      0.00
    1   16    8     -4.39      0.00
    1   16    9      2.70      0.00
    1   16   10     -2.43      0.00
    1   16   11      2.28      0.00
    1   16   12      1.22      0.00
    1   16   13     -2.10      0.00
    1   16   14      0.99      0.00
    1   16   15     -0.40      0.00
    1   16   16     -0.78      0.00
    1   16   17     -0.60      0.00
    1   16   18     -1.83      0.00
    1   16   19      1.51      0.00
    1   16   20      0.10      0.00
   -1  -17    9     -1.27      0.00
   -1  -17    8      1.47      0.00
   -1  -17    7     -1.09      0.00
   -1  -17    6     -0.93      0.00
   -1  -17    5      0.51      0.00
   -1  -17    4      0.92      0.00
   -1  -17    3     -1.08      0.00
   -1  -17    2     -1.14      0.00
   -1  -17    1     -1.75      0.00
    1   17    0     -1.40      0.00
    1   17    1      1.35      0.00
    1   17    2      4.17      0.00
    1   17    3     -3.70      0.00
    1   17    4      1.82      0.00
    1   17    5      0.69      0.00
    1   17    6     -0.45      0.00
    1   17    7     -1.76      0.00
    1   17    8      0.99      0.00
    1   17    9      1.32      0.00
    1   17   10     -0.09      0.00
    1   17   11     -1.87      0.00
    1   17   12      0.80      0.00
    1   17   13     -0.11      0.00
    1   17   14     -1.81      0.00
    1   17   15      2.61      0.00
    1   17   16     -3.46      0.00
    1   17   17      4.36      0.00
    1   17   18     -0.39      0.00
    1   17   19     -1.31      0.00
   -1  -18    8      0.45      0.00
   -1  -18    7      1.01      0.00
   -1  -18    6     -1.22      0.00
   -1  -18    5      1.78      0.00
   -1  -18    4     -0.76      0.00
   -1  -18    3     -0.28      0.00
   -1  -18    2      0.65      0.00
   -1  -18    1      1.79      0.00
    1   18    0      1.65      0.00
    1   18    1     -2.88      0.00
    1   18    2      0.91      0.00
    1   18    3     -1.63      0.00
    1   18    4     -1.60      0.00
    1   18    5      2.41      0.00
    1   18    6     -1.96      0.00
    1   18    7      1.31      0.00
    1   18    8      0.18      0.00
    1   18    9      0.35      0.00
    1   18   10     -1.56      0.00
    1   18   11     -0.51      0.00
    1   18   12      2.48      0.00
    1   18   13     -1.77      0.00
    1   18   14      0.55      0.00
    1   18   15      0.28      0.00
    1   18   16      0.53      0.00
    1   18   17     -2.16      0.00
    1   18   18      0.20      0.00
   -1  -19    6     -0.99      0.00
   -1  -19    5      0.62      0.00
   -1  -19    4      0.59      0.00
   -1  -19    3     -0.18      0.00
   -1  -19    2      0.51      0.00
   -1  -19    1     -1.76      0.00
    1   19    0     -0.15      0.00
    1   19    1     -1.38      0.00
    1   19    2      3.94      0.00
    1   19    3      0.23      0.00
    1   19    4     -1.29      0.00
    1   19    5      1.70      0.00
    1   19    6     -0.02      0.00
    1   19    7     -1.56      0.00
    1   19    8     -0.01      0.00
    1   19    9     -0.44      0.00
    1   19   10      0.42      0.00
    1   19   11     -0.14      0.00
    1   19   12     -0.58      0.00
    1   19   13      1.56      0.00
    1   19   14     -2.90      0.00
    1   19   15      2.31      0.00
    1   19   16     -2.08      0.00
    1   19   17      1.94      0.00
   -1  -20    5      1.13      0.00
   -1  -20    4     -0.30      0.00
   -1  -20    3     -0.78      0.00
   -1  -20    2      0.09      0.00
   -1  -20    1     -0.18      0.00
    1   20    0      2.14      0.00
    1   20    1     -1.61      0.00
    1   20    2     -0.21      0.00
    1   20    3     -0.93      0.00
    1   20    4     -2.64      0.00
    1   20    5      1.57      0.00
    1   20    6     -0.12      0.00
    1   20    7     -0.31      0.00
    1   20    8      0.85      0.00
    1   20    9      0.91      0.00
    1   20   10     -0.89      0.00
    1   20   11      1.20      0.00
    1   20   12     -1.67      0.00
    1   20   13      0.29      0.00
    1   20   14      1.27      0.00
    1   20   15     -0.90      0.00
    1   20   16      0.55      0.00
   -1  -21    3     -0.15      0.00
   -1  -21    2      1.07      0.00
   -1  -21    1     -0.62      0.00
    1   21    0      0.01      0.00
    1   21    1     -0.50      0.00
    1   21    2      0.28      0.00
    1   21    3      2.18      0.00
    1   21    4      0.61      0.00
    1   21    5     -0.08      0.00
    1   21    6     -0.73      0.00
    1   21    7     -0.22      0.00
    1   21    8      0.02      0.00
    1   21    9     -1.11      0.00
    1   21   10     -0.50      0.00
    1   21   11      0.18      0.00
    1   21   12     -0.33      0.00
    1   21   13      1.28      0.00
    1   21   14     -0.81      0.00
    1   21   15     -0.12      0.00
    1   22    0      1.32      0.00
    1   22    1     -0.82      0.00
    1   22    2      0.07      0.00
    1   22    3     -0.56      0.00
    1   22    4     -0.77      0.00
    1   22    5     -0.73      0.00
    1   22    6     -0.48      0.00
    1   22    7      1.96      0.00
    1   22    8      0.84      0.00
    1   22    9     -1.89      0.00
    1   22   10      1.30      0.00
    1   22   11      1.27      0.00
    1   22   12     -0.90      0.00
    1   22   13     -0.84      0.00
    1   23    3      0.93      0.00
    1   23    4      0.22      0.00
    1   23    5      0.46      0.00
    1   23    6     -0.44      0.00
    1   23    7     -0.14      0.00
    1   23    8     -0.22      0.00
    1   23    9     -1.08      0.00
    1   23   10      1.17      0.00
   -2   22   10     -0.62      0.00
   -2   22    9     -0.04      0.00
   -2   22    8     -0.28      0.00
   -2   22    7     -0.76      0.00
   -2   22    6      0.51      0.00
   -2   22    5     -0.81      0.00
   -2   22    4     -0.20      0.00
   -2   22    3      2.49      0.00
   -2   22    2     -0.54      0.00
   -2   22    1     -0.03      0.00
   -2   22    0      0.24      0.00
   -2   21   12     -1.87      0.00
   -2   21   11     -0.02      0.00
   -2   21   10      0.64      0.00
   -2   21    9      0.89      0.00
   -2   21    8     -0.22      0.00
   -2   21    7     -1.05      0.00
   -2   21    6      2.87      0.00
   -2   21    5     -0.86      0.00
   -2   21    4     -0.42      0.00
   -2   21    3     -2.38      0.00
   -2   21    2      2.22      0.00
   -2   21    1     -2.36      0.00
   -2   21    0      0.28      0.00
    2  -21    1     -0.17      0.00
    2  -21    2      0.21      0.00
    2  -21    3     -0.04      0.00
   -2   20   14     -0.67      0.00
   -2   20   13      0.60      0.00
   -2   20   12      1.77      0.00
   -2   20   11     -2.45      0.00
   -2   20   10      3.25      0.00
   -2   20    9     -3.09      0.00
   -2   20    8      1.24      0.00
   -2   20    7     -1.50      0.00
   -2   20    6      0.73      0.00
   -2   20    5     -0.73      0.00
   -2   20    4     -0.55      0.00
   -2   20    3      1.91      0.00
   -2   20    2      1.58      0.00
   -2   20    1     -0.64      0.00
   -2   20    0      0.84      0.00
    2  -20    1      0.45      0.00
    2  -20    2      0.09      0.00
    2  -20    3     -0.91      0.00
    2  -20    4      0.42      0.00
    2  -20    5      0.39      0.00
   -2   19   15      0.32      0.00
   -2   19   14     -0.30      0.00
   -2   19   13      0.91      0.00
   -2   19   12     -1.96      0.00
   -2   19   11      1.82      0.00
   -2   19   10     -2.02      0.00
   -2   19    9      1.50      0.00
   -2   19    8     -0.80      0.00
   -2   19    7      0.96      0.00
   -2   19    6     -0.38      0.00
   -2   19    5      0.58      0.00
   -2   19    4     -0.08      0.00
   -2   19    3     -2.43      0.00
   -2   19    2      0.79      0.00
   -2   19    1     -1.86      0.00
   -2   19    0     -0.50      0.00
    2  -19    1     -0.54      0.00
    2  -19    2      0.90      0.00
    2  -19    3      0.01      0.00
    2  -19    4      0.48      0.00
    2  -19    5     -0.19      0.00
    2  -19    6     -0.61      0.00
    2  -19    7      0.33      0.00
   -2   18   16      0.35      0.00
   -2   18   15     -0.66      0.00
   -2   18   14      0.48      0.00
   -2   18   13     -0.10      0.00
   -2   18   12      1.44      0.00
   -2   18   11     -2.36      0.00
   -2   18   10      0.91      0.00
   -2   18    9     -0.40      0.00
   -2   18    8      1.65      0.00
   -2   18    7     -1.76      0.00
   -2   18    6     -0.49      0.00
   -2   18    5      0.15      0.00
   -2   18    4      0.94      0.00
   -2   18    3     -0.61      0.00
   -2   18    2      1.49      0.00
   -2   18    1      0.37      0.00
   -2   18    0      1.87      0.00
    2  -18    1     -0.26      0.00
    2  -18    2     -0.21      0.00
    2  -18    3     -1.78      0.00
    2  -18    4      0.58      0.00
    2  -18    5     -0.16      0.00
    2  -18    6      1.08      0.00
    2  -18    7     -0.38      0.00
    2  -18    8     -0.82      0.00
   -2   17   17     -1.04      0.00
   -2   17   16     -0.09      0.00
   -2   17   15      1.60      0.00
   -2   17   14     -1.40      0.00
   -2   17   13      1.12      0.00
   -2   17   12     -2.52      0.00
   -2   17   11      3.31      0.00
   -2   17   10     -1.63      0.00
   -2   17    9      1.13      0.00
   -2   17    8     -1.56      0.00
   -2   17    7      0.09      0.00
   -2   17    6     -0.67      0.00
   -2   17    5      2.80      0.00
   -2   17    4     -2.15      0.00
   -2   17    3     -1.54      0.00
   -2   17    2      1.66      0.00
   -2   17    1     -1.63      0.00
   -2   17    0     -0.83      0.00
    2  -17    1     -2.42      0.00
    2  -17    2      3.17      0.00
    2  -17    3      0.23      0.00
    2  -17    4      0.12      0.00
    2  -17    5      1.81      0.00
    2  -17    6     -1.81      0.00
    2  -17    7      0.05      0.00
    2  -17    8      1.39      0.00
    2  -17    9      0.54      0.00
    2  -17   10     -0.82      0.00
   -2   16   18      0.36      0.00
   -2   16   17     -0.65      0.00
   -2   16   16      1.32      0.00
   -2   16   15     -0.02      0.00
   -2   16   14     -1.59      0.00
   -2   16   13      1.34      0.00
   -2   16   12      0.71      0.00
   -2   16   11     -1.54      0.00
   -2   16   10     -0.48      0.00
   -2   16    9     -2.02      0.00
   -2   16    8      3.40      0.00
   -2   16    7     -0.38      0.00
   -2   16    6     -1.60      0.00
   -2   16    5      0.88      0.00
   -2   16    4     -0.58      0.00
   -2   16    3      0.47      0.00
   -2   16    2      0.62      0.00
   -2   16    1     -0.93      0.00
   -2   16    0      2.46      0.00
    2  -16    1      1.65      0.00
    2  -16    2     -1.73      0.00
    2  -16    3     -1.60      0.00
    2  -16    4     -1.40      0.00
    2  -16    5      0.82      0.00
    2  -16    6      0.24      0.00
    2  -16    7     -0.71      0.00
    2  -16    8     -0.38      0.00
    2  -16    9      0.42      0.00
    2  -16   10     -1.19      0.00
    2  -16   11      2.25      0.00
   -2   15   18      0.69      0.00
   -2   15   17     -1.43      0.00
   -2   15   16      0.59      0.00
   -2   15   15     -0.65      0.00
   -2   15   14      1.53      0.00
   -2   15   13     -2.41      0.00
   -2   15   12      2.24      0.00
   -2   15   11     -2.38      0.00
   -2   15   10      2.94      0.00
   -2   15    9     -0.18      0.00
   -2   15    8      0.45      0.00
   -2   15    7     -1.09      0.00
   -2   15    6     -2.16      0.00
   -2   15    5      3.83      0.00
   -2   15    4      0.64      0.00
   -2   15    3     -5.16      0.00
   -2   15    2      4.94      0.00
   -2   15    1     -1.18      0.00
   -2   15    0     -1.26      0.00
    2  -15    1     -2.79      0.00
    2  -15    2      0.81      0.00
    2  -15    3      4.26      0.00
    2  -15    4     -1.85      0.00
    2  -15    5      2.65      0.00
    2  -15    6      0.01      0.00
    2  -15    7     -1.24      0.00
    2  -15    8      1.14      0.00
    2  -15    9      0.93      0.00
    2  -15   10     -0.93      0.00
    2  -15   11     -1.07      0.00
    2  -15   12      0.57      0.00
   -2   14   19     -2.05      0.00
   -2   14   18      0.61      0.00
   -2   14   17      2.26      0.00
   -2   14   16     -2.77      0.00
   -2   14   15      2.28      0.00
   -2   14   14     -2.10      0.00
   -2   14   13      2.31      0.00
   -2   14   12     -0.73      0.00
   -2   14   11      0.40      0.00
   -2   14   10     -1.57      0.00
   -2   14    9      0.02      0.00
   -2   14    8     -2.00      0.00
   -2   14    7      1.73      0.00
   -2   14    6      1.19      0.00
   -2   14    5     -2.22      0.00
   -2   14    4      0.21      0.00
   -2   14    3      0.14      0.00
   -2   14    2      1.89      0.00
   -2   14    1     -3.05      0.00
   -2   14    0      1.90      0.00
    2  -14    1      5.09      0.00
    2  -14    2     -1.74      0.00
    2  -14    3     -1.34      0.00
    2  -14    4     -1.33      0.00
    2  -14    5     -2.11      0.00
    2  -14    6      3.18      0.00
    2  -14    7     -3.21      0.00
    2  -14    8      0.76      0.00
    2  -14    9      0.72      0.00
    2  -14   10     -0.84      0.00
    2  -14   11      1.50      0.00
    2  -14   12     -0.48      0.00
    2  -14   13      0.94      0.00
   -2   13   19      0.73      0.00
   -2   13   18      1.20      0.00
   -2   13   17     -2.25      0.00
   -2   13   16      2.52      0.00
   -2   13   15     -3.57      0.00
   -2   13   14      4.05      0.00
   -2   13   13     -2.61      0.00
   -2   13   12      0.97      0.00
   -2   13   11     -2.05      0.00
   -2   13   10      2.24      0.00
   -2   13    9      0.40      0.00
   -2   13    8      1.02      0.00
   -2   13    7      1.16      0.00
   -2   13    6     -1.21      0.00
   -2   13    5     -0.60      0.00
   -2   13    4      3.26      0.00
   -2   13    3     -0.57      0.00
   -2   13    2     -3.90      0.00
   -2   13    1      4.69      0.00
   -2   13    0      0.09      0.00
    2  -13    1     -5.31      0.00
    2  -13    2     -3.32      0.00
    2  -13    3      6.68      0.00
    2  -13    4     -1.37      0.00
    2  -13    5      1.90      0.00
    2  -13    6      1.02      0.00
    2  -13    7      0.24      0.00
    2  -13    8     -1.45      0.00
    2  -13    9      1.22      0.00
    2  -13   10     -0.85      0.00
    2  -13   11     -1.23      0.00
    2  -13   12      0.22      0.00
    2  -13   13      0.20      0.00
    2  -13   14     -0.62      0.00
   -2   12   20      2.17      0.00
   -2   12   19     -1.82      0.00
   -2   12   18     -0.45      0.00
   -2   12   17      2.05      0.00
   -2   12   16     -1.50      0.00
   -2   12   15      2.09      0.00
   -2   12   14     -3.33      0.00
   -2   12   13      4.21      0.00
   -2   12   12     -2.25      0.00
   -2   12   11      1.61      0.00
   -2   12   10      1.63      0.00
   -2   12    9     -2.27      0.00
   -2   12    8     -1.80      0.00
   -2   12    7     -0.23      0.00
   -2   12    6      1.16      0.00
   -2   12    5     -1.58      0.00
   -2   12    4     -0.78      0.00
   -2   12    3      3.03      0.00
   -2   12    2     -2.37      0.00
   -2   12    1      2.10      0.00
   -2   12    0     -1.42      0.00
    2  -12    1      4.61      0.00
    2  -12    2      2.21      0.00
    2  -12    3      2.07      0.00
    2  -12    4     -4.93      0.00
    2  -12    5     -0.49      0.00
    2  -12    6      0.90      0.00
    2  -12    7     -1.59      0.00
    2  -12    8      0.82      0.00
    2  -12    9     -0.03      0.00
    2  -12   10      2.15      0.00
    2  -12   11     -1.29      0.00
    2  -12   12      0.42      0.00
    2  -12   13      0.56      0.00
    2  -12   14     -0.35      0.00
    2  -12   15      0.65      0.00
   -2   11   20     -0.30      0.00
   -2   11   19      0.87      0.00
   -2   11   18     -0.07      0.00
   -2   11   17      1.23      0.00
   -2   11   16     -1.23      0.00
   -2   11   15      0.08      0.00
   -2   11   14      0.35      0.00
   -2   11   13      0.97      0.00
   -2   11   12      1.18      0.00
   -2   11   11     -6.38      0.00
   -2   11   10      8.02      0.00
   -2   11    9     -6.70      0.00
   -2   11    8      2.66      0.00
   -2   11    7      6.65      0.00
   -2   11    6     -4.41      0.00
   -2   11    5      1.06      0.00
   -2   11    4      0.97      0.00
   -2   11    3      2.32      0.00
   -2   11    2     -6.92      0.00
   -2   11    1      2.42      0.00
   -2   11    0      5.69      0.00
    2  -11    1     -7.00      0.00
    2  -11    2     -6.52      0.00
    2  -11    3      5.37      0.00
    2  -11    4     -1.24      0.00
    2  -11    5      3.42      0.00
    2  -11    6      0.42      0.00
    2  -11    7      0.85      0.00
    2  -11    8     -0.04      0.00
    2  -11    9     -1.20      0.00
    2  -11   10     -0.80      0.00
    2  -11   11      0.36      0.00
    2  -11   12     -1.72      0.00
    2  -11   13      1.59      0.00
    2  -11   14     -0.65      0.00
    2  -11   15     -1.24      0.00
    2  -11   16      0.21      0.00
   -2   10   20      0.93      0.00
   -2   10   19     -0.29      0.00
   -2   10   18     -0.32      0.00
   -2   10   17     -0.07      0.00
   -2   10   16      1.62      0.00
   -2   10   15     -2.32      0.00
   -2   10   14      4.77      0.00
   -2   10   13     -5.27      0.00
   -2   10   12      4.34      0.00
   -2   10   11     -1.67      0.00
   -2   10   10      4.84      0.00
   -2   10    9     -2.10      0.00
   -2   10    8     -2.28      0.00
   -2   10    7      2.52      0.00
   -2   10    6     -4.23      0.00
   -2   10    5     -3.62      0.00
   -2   10    4      8.48      0.00
   -2   10    3     -7.97      0.00
   -2   10    2      5.39      0.00
   -2   10    1      0.51      0.00
   -2   10    0     -3.06      0.00
    2  -10    1      2.73      0.00
    2  -10    2      2.34      0.00
    2  -10    3      7.01      0.00
    2  -10    4     -5.60      0.00
    2  -10    5     -2.11      0.00
    2  -10    6      2.06      0.00
    2  -10    7     -4.44      0.00
    2  -10    8      4.56      0.00
    2  -10    9     -3.65      0.00
    2  -10   10      4.58      0.00
    2  -10   11     -1.04      0.00
    2  -10   12      0.28      0.00
    2  -10   13     -0.33      0.00
    2  -10   14      0.75      0.00
    2  -10   15     -0.33      0.00
    2  -10   16      0.53      0.00
   -2    9   20     -1.79      0.00
   -2    9   19      0.82      0.00
   -2    9   18     -1.24      0.00
   -2    9   17      2.49      0.00
   -2    9   16     -0.72      0.00
   -2    9   15     -0.14      0.00
   -2    9   14     -0.36      0.00
   -2    9   13      1.95      0.00
   -2    9   12     -0.09      0.00
   -2    9   11     -0.14      0.00
   -2    9   10     -3.26      0.00
   -2    9    9      4.15      0.00
   -2    9    8     -4.84      0.00
   -2    9    7      4.71      0.00
   -2    9    6      1.78      0.00
   -2    9    5      1.31      0.00
   -2    9    4     -1.40      0.00
   -2    9    3      0.21      0.00
   -2    9    2     -3.25      0.00
   -2    9    1      4.07      0.00
   -2    9    0     -6.46      0.00
    2   -9    1      8.72      0.00
    2   -9    2     -6.89      0.00
    2   -9    3     -7.86      0.00
    2   -9    4      8.85      0.00
    2   -9    5     -1.71      0.00
    2   -9    6      3.04      0.00
    2   -9    7     -0.52      0.00
    2   -9    8      2.99      0.00
    2   -9    9     -1.50      0.00
    2   -9   10     -2.72      0.00
    2   -9   11      3.37      0.00
    2   -9   12     -4.37      0.00
    2   -9   13      1.95      0.00
    2   -9   14      0.14      0.00
    2   -9   15     -0.23      0.00
    2   -9   16     -1.49      0.00
    2   -9   17      1.24      0.00
   -2    8   20      0.52      0.00
   -2    8   19     -0.82      0.00
   -2    8   18      2.11      0.00
   -2    8   17     -2.04      0.00
   -2    8   16      2.93      0.00
   -2    8   15     -2.93      0.00
   -2    8   14      3.56      0.00
   -2    8   13     -1.60      0.00
   -2    8   12     -0.46      0.00
   -2    8   11      2.54      0.00
   -2    8   10      0.01      0.00
   -2    8    9      3.04      0.00
   -2    8    8     -0.17      0.00
   -2    8    7     -7.56      0.00
   -2    8    6     11.67      0.00
   -2    8    5    -16.93      0.00
   -2    8    4      5.98      0.00
   -2    8    3      2.75      0.00
   -2    8    2     -1.33      0.00
   -2    8    1      2.32      0.00
   -2    8    0     -8.22      0.00
    2   -8    1     11.25      0.00
    2   -8    2     -7.41      0.00
    2   -8    3      2.95      0.00
    2   -8    4      6.09      0.00
    2   -8    5     -3.39      0.00
    2   -8    6     -7.57      0.00
    2   -8    7      5.12      0.00
    2   -8    8     -2.07      0.00
    2   -8    9     -1.63      0.00
    2   -8   10      2.29      0.00
    2   -8   11      1.87      0.00
    2   -8   12      0.28      0.00
    2   -8   13     -1.58      0.00
    2   -8   14      2.75      0.00
    2   -8   15     -1.57      0.00
    2   -8   16     -0.27      0.00
    2   -8   17      1.23      0.00
    2   -8   18     -0.75      0.00
   -2    7   20     -1.03      0.00
   -2    7   19      0.51      0.00
   -2    7   18     -1.50      0.00
   -2    7   17      1.29      0.00
   -2    7   16     -1.09      0.00
   -2    7   15      3.18      0.00
   -2    7   14     -3.20      0.00
   -2    7   13      1.66      0.00
   -2    7   12      3.46      0.00
   -2    7   11     -4.20      0.00
   -2    7   10      1.65      0.00
   -2    7    9     -3.24      0.00
   -2    7    8      4.37      0.00
   -2    7    7     -7.62      0.00
   -2    7    6     12.05      0.00
   -2    7    5     -0.30      0.00
   -2    7    4     -3.87      0.00
   -2    7    3      5.73      0.00
   -2    7    2     -2.49      0.00
   -2    7    1     -4.28      0.00
   -2    7    0      1.73      0.00
    2   -7    1     -1.04      0.00
    2   -7    2     10.43      0.00
    2   -7    3    -22.08      0.00
    2   -7    4     17.90      0.00
    2   -7    5     -8.35      0.00
    2   -7    6      2.75      0.00
    2   -7    7      3.75      0.00
    2   -7    8      1.83      0.00
    2   -7    9     -1.88      0.00
    2   -7   10      1.33      0.00
    2   -7   11     -0.20      0.00
    2   -7   12     -3.75      0.00
    2   -7   13      2.02      0.00
    2   -7   14     -0.20      0.00
    2   -7   15      1.21      0.00
    2   -7   16     -2.70      0.00
    2   -7   17      2.36      0.00
    2   -7   18     -1.19      0.00
   -2    6   20     -0.60      0.00
   -2    6   19      1.81      0.00
   -2    6   18     -0.60      0.00
   -2    6   17     -0.58      0.00
   -2    6   16      3.35      0.00
   -2    6   15     -2.85      0.00
   -2    6   14      2.88      0.00
   -2    6   13     -3.23      0.00
   -2    6   12      5.04      0.00
   -2    6   11     -6.33      0.00
   -2    6   10      4.08      0.00
   -2    6    9      6.03      0.00
   -2    6    8     -5.22      0.00
   -2    6    7     -0.47      0.00
   -2    6    6      1.13      0.00
   -2    6    5     -1.73      0.00
   -2    6    4    -15.70      0.00
   -2    6    3     15.00      0.00
   -2    6    2      3.31      0.00
   -2    6    1    -13.63      0.00
   -2    6    0     15.39      0.00
    2   -6    1      3.59      0.00
    2   -6    2    -11.70      0.00
    2   -6    3      5.98      0.00
    2   -6    4     -0.13      0.00
    2   -6    5      8.90      0.00
    2   -6    6    -16.41      0.00
    2   -6    7      9.02      0.00
    2   -6    8     -6.46      0.00
    2   -6    9      1.01      0.00
    2   -6   10     -0.43      0.00
    2   -6   11      1.48      0.00
    2   -6   12      1.88      0.00
    2   -6   13      0.62      0.00
    2   -6   14     -0.49      0.00
    2   -6   15     -0.14      0.00
    2   -6   16      0.47      0.00
    2   -6   17     -0.46      0.00
    2   -6   18      0.08      0.00
    2   -6   19      0.01      0.00
   -2    5   20     -0.08      0.00
   -2    5   19      0.03      0.00
   -2    5   18     -0.58      0.00
   -2    5   17     -0.19      0.00
   -2    5   16      0.50      0.00
   -2    5   15      0.27      0.00
   -2    5   14     -0.73      0.00
   -2    5   13      1.96      0.00
   -2    5   12     -1.86      0.00
   -2    5   11      4.38      0.00
   -2    5   10     -6.12      0.00
   -2    5    9      7.08      0.00
   -2    5    8    -11.79      0.00
   -2    5    7      5.07      0.00
   -2    5    6     10.30      0.00
   -2    5    5     -7.54      0.00
   -2    5    4     17.43      0.00
   -2    5    3    -14.67      0.00
   -2    5    2     19.84      0.00
   -2    5    1    -18.52      0.00
   -2    5    0     -3.36      0.00
    2   -5    1     -3.77      0.00
    2   -5    2      7.29      0.00
    2   -5    3     -5.12      0.00
    2   -5    4      6.13      0.00
    2   -5    5    -11.79      0.00
    2   -5    6     13.12      0.00
    2   -5    7     -9.20      0.00
    2   -5    8     11.48      0.00
    2   -5    9     -5.44      0.00
    2   -5   10      4.34      0.00
    2   -5   11     -3.51      0.00
    2   -5   12      0.70      0.00
    2   -5   13     -2.03      0.00
    2   -5   14      0.04      0.00
    2   -5   15      2.33      0.00
    2   -5   16     -0.81      0.00
    2   -5   17     -1.43      0.00
    2   -5   18      1.84      0.00
    2   -5   19     -0.44      0.00
   -2    4   20     -1.73      0.00
   -2    4   19      2.55      0.00
   -2    4   18     -0.51      0.00
   -2    4   17     -1.30      0.00
   -2    4   16      3.03      0.00
   -2    4   15     -1.58      0.00
   -2    4   14      1.47      0.00
   -2    4   13      0.02      0.00
   -2    4   12     -1.17      0.00
   -2    4   11      1.91      0.00
   -2    4   10     -5.10      0.00
   -2    4    9      4.31      0.00
   -2    4    8      5.85      0.00
   -2    4    7     -5.21      0.00
   -2    4    6     -1.59      0.00
   -2    4    5     -4.57      0.00
   -2    4    4      4.35      0.00
   -2    4    3    -21.23      0.00
   -2    4    2     18.81      0.00
   -2    4    1      1.55      0.00
   -2    4    0     18.08      0.00
    2   -4    1      5.77      0.00
    2   -4    2      5.68      0.00
    2   -4    3     -6.10      0.00
    2   -4    4     -0.85      0.00
    2   -4    5      8.50      0.00
    2   -4    6     -4.55      0.00
    2   -4    7      0.77      0.00
    2   -4    8     -8.83      0.00
    2   -4    9      9.89      0.00
    2   -4   10    -10.59      0.00
    2   -4   11      4.89      0.00
    2   -4   12      1.03      0.00
    2   -4   13      1.73      0.00
    2   -4   14     -1.60      0.00
    2   -4   15      1.73      0.00
    2   -4   16     -0.62      0.00
    2   -4   17     -0.32      0.00
    2   -4   18     -1.24      0.00
    2   -4   19      2.41      0.00
    2   -4   20     -2.99      0.00
   -2    3   20      2.26      0.00
   -2    3   19     -2.78      0.00
   -2    3   18      2.16      0.00
   -2    3   17     -1.29      0.00
   -2    3   16      1.07      0.00
   -2    3   14     -1.18      0.00
   -2    3   13      3.41      0.00
   -2    3   12     -5.46      0.00
   -2    3   11      5.00      0.00
   -2    3   10     -1.10      0.00
   -2    3    9     -0.27      0.00
   -2    3    8     -1.10      0.00
   -2    3    7     -4.01      0.00
   -2    3    6      1.07      0.00
   -2    3    5     18.82      0.00
   -2    3    4     -5.04      0.00
   -2    3    3      4.57      0.00
   -2    3    2      5.63      0.00
   -2    3    1     31.03      0.00
   -2    3    0    -82.03      0.00
    2   -3    1      7.88      0.00
    2   -3    2     23.82      0.00
    2   -3    3    -13.59      0.00
    2   -3    4     -4.27      0.00
    2   -3    5      8.58      0.00
    2   -3    6      1.60      0.00
    2   -3    7     -8.43      0.00
    2   -3    8      8.16      0.00
    2   -3    9      0.04      0.00
    2   -3   10      1.10      0.00
    2   -3   11     -3.24      0.00
    2   -3   12      4.74      0.00
    2   -3   13     -5.84      0.00
    2   -3   14     -0.11      0.00
    2   -3   15      3.32      0.00
    2   -3   16     -1.26      0.00
    2   -3   17     -1.12      0.00
    2   -3   18      1.21      0.00
    2   -3   19      1.21      0.00
    2   -3   20     -1.17      0.00
   -2    2   20     -0.78      0.00
   -2    2   19     -0.10      0.00
   -2    2   18      0.85      0.00
   -2    2   17      0.97      0.00
   -2    2   16     -2.82      0.00
   -2    2   15      3.30      0.00
   -2    2   14     -0.06      0.00
   -2    2   13     -0.44      0.00
   -2    2   12      0.59      0.00
   -2    2   11     -0.69      0.00
   -2    2   10      2.73      0.00
   -2    2    9    -12.88      0.00
   -2    2    8     13.23      0.00
   -2    2    7      8.65      0.00
   -2    2    6    -25.98      0.00
   -2    2    5     19.43      0.00
   -2    2    4     -2.67      0.00
   -2    2    3    -25.89      0.00
   -2    2    2     21.56      0.00
   -2    2    1    -30.65      0.00
   -2    2    0     91.29      0.00
    2   -2    1    -17.84      0.00
    2   -2    2     38.67      0.00
    2   -2    3    -32.23      0.00
    2   -2    4     15.47      0.00
    2   -2    5      4.45      0.00
    2   -2    6     -4.88      0.00
    2   -2    7     -1.41      0.00
    2   -2    8      1.89      0.00
    2   -2    9     -1.10      0.00
    2   -2   10     -2.42      0.00
    2   -2   11     -1.64      0.00
    2   -2   12      1.51      0.00
    2   -2   13      1.58      0.00
    2   -2   14     -0.49      0.00
    2   -2   15      2.04      0.00
    2   -2   16     -1.28      0.00
    2   -2   17      0.31      0.00
    2   -2   18     -0.84      0.00
    2   -2   19      0.85      0.00
    2   -2   20     -1.21      0.00
    2   -2   21     -0.25      0.00
   -2    1   20      0.66      0.00
   -2    1   19     -1.26      0.00
   -2    1   18      2.75      0.00
   -2    1   17     -1.71      0.00
   -2    1   16      0.47      0.00
   -2    1   15      0.69      0.00
   -2    1   14      0.07      0.00
   -2    1   13     -1.63      0.00
   -2    1   12     -1.21      0.00
   -2    1   11      3.01      0.00
   -2    1   10     -5.34      0.00
   -2    1    9      7.90      0.00
   -2    1    8     -7.71      0.00
   -2    1    7     10.11      0.00
   -2    1    6    -26.04      0.00
   -2    1    5     38.66      0.00
   -2    1    4     -2.49      0.00
   -2    1    3    -33.57      0.00
   -2    1    2     69.94      0.00
   -2    1    1     -8.13      0.00
   -2    1    0    -43.35      0.00
    2   -1    1    -63.28      0.00
    2   -1    2     19.29      0.00
    2   -1    3     40.30      0.00
    2   -1    4    -46.84      0.00
    2   -1    5     26.41      0.00
    2   -1    6      0.33      0.00
    2   -1    7     -6.23      0.00
    2   -1    8      7.54      0.00
    2   -1    9     -7.99      0.00
    2   -1   10      9.10      0.00
    2   -1   11     -4.77      0.00
    2   -1   12      1.51      0.00
    2   -1   13      0.21      0.00
    2   -1   14     -3.41      0.00
    2   -1   15      0.40      0.00
    2   -1   16      1.90      0.00
    2   -1   17     -1.56      0.00
    2   -1   18      0.40      0.00
    2   -1   19      0.44      0.00
    2   -1   20      1.30      0.00
    2   -1   21     -1.53      0.00
   -2    0   20     -1.09      0.00
   -2    0   19      0.41      0.00
   -2    0   18     -0.64      0.00
   -2    0   17      2.14      0.00
   -2    0   16     -2.71      0.00
   -2    0   15      1.94      0.00
   -2    0   14     -0.24      0.00
   -2    0   13      0.61      0.00
   -2    0   12      0.91      0.00
   -2    0   11      0.83      0.00
   -2    0   10     -1.67      0.00
   -2    0    9     -2.83      0.00
   -2    0    8     -2.60      0.00
   -2    0    7      9.56      0.00
   -2    0    6     -4.16      0.00
   -2    0    5     -4.67      0.00
   -2    0    4      8.97      0.00
   -2    0    3    -19.49      0.00
   -2    0    2     41.06      0.00
   -2    0    1    -88.18      0.00
    2    0    0     87.37      0.00
    2    0    1     90.57      0.00
    2    0    2    -41.26      0.00
    2    0    3     12.22      0.00
    2    0    4      9.53      0.00
    2    0    5    -15.87      0.00
    2    0    6     22.27      0.00
    2    0    7    -24.94      0.00
    2    0    8     18.03      0.00
    2    0    9     -8.40      0.00
    2    0   10      2.63      0.00
    2    0   11     -2.89      0.00
    2    0   12     -3.47      0.00
    2    0   13      5.20      0.00
    2    0   14     -0.74      0.00
    2    0   15     -1.26      0.00
    2    0   16      4.88      0.00
    2    0   17     -3.93      0.00
    2    0   18      1.42      0.00
    2    0   19     -0.07      0.00
    2    0   20      0.17      0.00
    2    0   21     -0.61      0.00
   -2   -1   19     -0.89      0.00
   -2   -1   18      2.34      0.00
   -2   -1   17     -0.87      0.00
   -2   -1   16      0.18      0.00
   -2   -1   15      0.31      0.00
   -2   -1   14      0.81      0.00
   -2   -1   13      0.42      0.00
   -2   -1   12     -4.76      0.00
   -2   -1   11      3.27      0.00
   -2   -1   10     -4.58      0.00
   -2   -1    9      6.55      0.00
   -2   -1    8     -6.71      0.00
   -2   -1    7      8.50      0.00
   -2   -1    6    -10.14      0.00
   -2   -1    5      4.52      0.00
   -2   -1    4     11.24      0.00
   -2   -1    3     -1.43      0.00
   -2   -1    2     -7.37      0.00
   -2   -1    1     43.07      0.00
    2    1    0     -7.19      0.00
    2    1    1    -71.55      0.00
    2    1    2    -74.81      0.00
    2    1    3    106.61      0.00
    2    1    4    -29.07      0.00
    2    1    5    -19.29      0.00
    2    1    6     25.87      0.00
    2    1    7      3.72      0.00
    2    1    8    -10.40      0.00
    2    1    9      3.46      0.00
    2    1   10      1.29      0.00
    2    1   11     -0.91      0.00
    2    1   12     -0.13      0.00
    2    1   13      0.73      0.00
    2    1   14     -0.38      0.00
    2    1   15     -4.93      0.00
    2    1   16      4.32      0.00
    2    1   17     -1.77      0.00
    2    1   18     -0.57      0.00
    2    1   19      1.17      0.00
    2    1   20      0.13      0.00
    2    1   21      0.17      0.00
   -2   -2   19     -0.86      0.00
   -2   -2   18     -0.17      0.00
   -2   -2   17      1.13      0.00
   -2   -2   16     -0.78      0.00
   -2   -2   15      1.22      0.00
   -2   -2   14     -2.71      0.00
   -2   -2   13      2.75      0.00
   -2   -2   12      1.98      0.00
   -2   -2   11     -2.51      0.00
   -2   -2   10      4.54      0.00
   -2   -2    9     -6.79      0.00
   -2   -2    8      1.52      0.00
   -2   -2    7     -1.81      0.00
   -2   -2    6      5.09      0.00
   -2   -2    5     -4.71      0.00
   -2   -2    4     -1.96      0.00
   -2   -2    3     11.10      0.00
   -2   -2    2     -3.92      0.00
   -2   -2    1    -20.91      0.00
    2    2    0     17.60      0.00
    2    2    1     56.62      0.00
    2    2    2     39.62      0.00
    2    2    3     -4.64      0.00
    2    2    4     -6.61      0.00
    2    2    5    -12.51      0.00
    2    2    6     23.39      0.00
    2    2    7    -17.09      0.00
    2    2    8     -2.72      0.00
    2    2    9      8.87      0.00
    2    2   10      1.31      0.00
    2    2   11     -8.69      0.00
    2    2   12      3.01      0.00
    2    2   13      0.00      0.00
    2    2   14      1.94      0.00
    2    2   15     -2.79      0.00
    2    2   16      5.18      0.00
    2    2   17     -2.01      0.00
    2    2   18      0.43      0.00
    2    2   19      0.67      0.00
    2    2   20      0.47      0.00
    2    2   21     -0.61      0.00
    2    2   22      0.05      0.00
   -2   -3   19     -0.52      0.00
   -2   -3   18      0.55      0.00
   -2   -3   17      1.28      0.00
   -2   -3   16     -0.55      0.00
   -2   -3   15     -0.67      0.00
   -2   -3   14      1.69      0.00
   -2   -3   13      1.64      0.00
   -2   -3   12     -2.26      0.00
   -2   -3   11     -5.21      0.00
   -2   -3   10      6.11      0.00
   -2   -3    9     -3.01      0.00
   -2   -3    8     -2.85      0.00
   -2   -3    7      6.85      0.00
   -2   -3    6     -1.06      0.00
   -2   -3    5     -5.75      0.00
   -2   -3    4      8.29      0.00
   -2   -3    3      1.36      0.00
   -2   -3    2      4.88      0.00
   -2   -3    1    -17.09      0.00
    2    3    0     63.59      0.00
    2    3    1    -62.94      0.00
    2    3    2    -68.04      0.00
    2    3    3     59.48      0.00
    2    3    4    -17.85      0.00
    2    3    5     12.44      0.00
    2    3    6     -3.59      0.00
    2    3    7     14.07      0.00
    2    3    8     -2.38      0.00
    2    3    9     -4.16      0.00
    2    3   10      2.78      0.00
    2    3   11     -3.64      0.00
    2    3   12      3.06      0.00
    2    3   13     -1.41      0.00
    2    3   14     -0.08      0.00
    2    3   15     -3.26      0.00
    2    3   16      2.72      0.00
    2    3   17     -1.89      0.00
    2    3   18      0.47      0.00
    2    3   19      0.02      0.00
    2    3   20      0.08      0.00
    2    3   21      0.07      0.00
    2    3   22      0.16      0.00
   -2   -4   18     -0.65      0.00
   -2   -4   17      1.03      0.00
   -2   -4   16     -0.70      0.00
   -2   -4   15      0.57      0.00
   -2   -4   14      0.12      0.00
   -2   -4   13     -1.77      0.00
   -2   -4   12      3.62      0.00
   -2   -4   11     -0.79      0.00
   -2   -4   10      2.85      0.00
   -2   -4    9     -2.52      0.00
   -2   -4    8     -2.10      0.00
   -2   -4    7      3.66      0.00
   -2   -4    6     -5.71      0.00
   -2   -4    5     -2.67      0.00
   -2   -4    4      5.90      0.00
   -2   -4    3      2.24      0.00
   -2   -4    2     -8.80      0.00
   -2   -4    1      9.13      0.00
    2    4    0    -17.67      0.00
    2    4    1     49.43      0.00
    2    4    2    -25.37      0.00
    2    4    3     87.84      0.00
    2    4    4    -68.51      0.00
    2    4    5     25.24      0.00
    2    4    6      0.42      0.00
    2    4    7    -13.66      0.00
    2    4    8      4.21      0.00
    2    4    9     -3.69      0.00
    2    4   10      8.67      0.00
    2    4   11     -3.98      0.00
    2    4   12     -2.59      0.00
    2    4   13      1.19      0.00
    2    4   14      3.00      0.00
    2    4   15     -2.59      0.00
    2    4   16      3.64      0.00
    2    4   17     -2.15      0.00
    2    4   18      2.48      0.00
    2    4   19     -1.04      0.00
    2    4   20      1.70      0.00
    2    4   21     -0.40      0.00
    2    4   22     -0.14      0.00
   -2   -5   18      0.07      0.00
   -2   -5   17      1.16      0.00
   -2   -5   16     -0.22      0.00
   -2   -5   15     -0.64      0.00
   -2   -5   14      1.35      0.00
   -2   -5   13      0.37      0.00
   -2   -5   12      1.36      0.00
   -2   -5   11     -4.22      0.00
   -2   -5   10      1.20      0.00
   -2   -5    9     -0.72      0.00
   -2   -5    8      0.44      0.00
   -2   -5    7     -2.87      0.00
   -2   -5    6      8.41      0.00
   -2   -5    5     -3.91      0.00
   -2   -5    4      6.14      0.00
   -2   -5    3    -11.92      0.00
   -2   -5    2     17.44      0.00
   -2   -5    1    -10.10      0.00
    2    5    0     10.06      0.00
    2    5    1      5.74      0.00
    2    5    2    -27.15      0.00
    2    5    3    -13.33      0.00
    2    5    4     19.81      0.00
    2    5    5     -8.12      0.00
    2    5    6     11.19      0.00
    2    5    7     -4.49      0.00
    2    5    8     13.22      0.00
    2    5    9     -3.51      0.00
    2    5   10     -8.15      0.00
    2    5   11      7.38      0.00
    2    5   12     -5.06      0.00
    2    5   13     -0.50      0.00
    2    5   14      5.18      0.00
    2    5   15     -7.74      0.00
    2    5   16      4.06      0.00
    2    5   17     -0.48      0.00
    2    5   18     -0.48      0.00
    2    5   19      0.63      0.00
    2    5   20     -0.36      0.00
    2    5   21      0.58      0.00
    2    5   22     -0.46      0.00
   -2   -6   17     -1.02      0.00
   -2   -6   16      0.42      0.00
   -2   -6   15      0.36      0.00
   -2   -6   14      0.37      0.00
   -2   -6   13     -1.94      0.00
   -2   -6   12      2.83      0.00
   -2   -6   11      0.21      0.00
   -2   -6   10      0.21      0.00
   -2   -6    9      1.36      0.00
   -2   -6    8      1.24      0.00
   -2   -6    7     -5.46      0.00
   -2   -6    6      5.52      0.00
   -2   -6    5     -9.45      0.00
   -2   -6    4     -3.09      0.00
   -2   -6    3     11.67      0.00
   -2   -6    2     -9.51      0.00
   -2   -6    1     10.57      0.00
    2    6    0    -28.14      0.00
    2    6    1     44.77      0.00
    2    6    2    -30.29      0.00
    2    6    3     22.41      0.00
    2    6    4      9.11      0.00
    2    6    5     -0.31      0.00
    2    6    6    -18.76      0.00
    2    6    7     18.92      0.00
    2    6    8    -17.25      0.00
    2    6    9      4.68      0.00
    2    6   10     -2.04      0.00
    2    6   11      7.15      0.00
    2    6   12     -4.76      0.00
    2    6   13     -0.80      0.00
    2    6   14      4.24      0.00
    2    6   15     -1.52      0.00
    2    6   16     -0.41      0.00
    2    6   17      2.36      0.00
    2    6   18     -1.84      0.00
    2    6   19      1.33      0.00
    2    6   20      0.87      0.00
    2    6   21     -1.01      0.00
    2    6   22      0.77      0.00
   -2   -7   17     -0.06      0.00
   -2   -7   16      0.86      0.00
   -2   -7   15      0.19      0.00
   -2   -7   14     -0.57      0.00
   -2   -7   13     -0.43      0.00
   -2   -7   12      3.73      0.00
   -2   -7   11     -3.73      0.00
   -2   -7   10     -0.21      0.00
   -2   -7    9      0.53      0.00
   -2   -7    8     -0.48      0.00
   -2   -7    7     -2.37      0.00
   -2   -7    6      4.35      0.00
   -2   -7    5      3.98      0.00
   -2   -7    4     -2.99      0.00
   -2   -7    3      3.02      0.00
   -2   -7    2     -0.07      0.00
   -2   -7    1     -4.26      0.00
    2    7    0      7.81      0.00
    2    7    1     -3.66      0.00
    2    7    2     11.73      0.00
    2    7    3    -27.88      0.00
    2    7    4     20.46      0.00
    2    7    5     -6.88      0.00
    2    7    6     -6.67      0.00
    2    7    7     13.19      0.00
    2    7    8      0.60      0.00
    2    7    9     -3.75      0.00
    2    7   10      5.15      0.00
    2    7   11     -4.81      0.00
    2    7   12      2.15      0.00
    2    7   13     -5.73      0.00
    2    7   14      6.39      0.00
    2    7   15     -2.30      0.00
    2    7   16     -2.29      0.00
    2    7   17      4.21      0.00
    2    7   18     -1.37      0.00
    2    7   19     -0.06      0.00
    2    7   20      1.39      0.00
    2    7   21     -0.67      0.00
    2    7   22      1.03      0.00
   -2   -8   16      0.21      0.00
   -2   -8   15      0.10      0.00
   -2   -8   14     -0.50      0.00
   -2   -8   13     -0.39      0.00
   -2   -8   12      2.31      0.00
   -2   -8   11     -0.97      0.00
   -2   -8   10     -0.03      0.00
   -2   -8    9      2.10      0.00
   -2   -8    8      1.93      0.00
   -2   -8    7     -4.31      0.00
   -2   -8    6      4.14      0.00
   -2   -8    5     -5.11      0.00
   -2   -8    4     -3.98      0.00
   -2   -8    3     -0.92      0.00
   -2   -8    2      7.93      0.00
   -2   -8    1     -7.35      0.00
    2    8    0     -0.10      0.00
    2    8    1      6.38      0.00
    2    8    2     -4.43      0.00
    2    8    3     -4.37      0.00
    2    8    4     10.61      0.00
    2    8    5      6.28      0.00
    2    8    6    -14.55      0.00
    2    8    7      7.60      0.00
    2    8    8      0.39      0.00
    2    8    9    -12.49      0.00
    2    8   10     10.42      0.00
    2    8   11     -4.53      0.00
    2    8   12      0.98      0.00
    2    8   13      3.18      0.00
    2    8   14     -3.34      0.00
    2    8   15      4.80      0.00
    2    8   16     -4.46      0.00
    2    8   17      2.83      0.00
    2    8   18     -1.25      0.00
    2    8   19      0.30      0.00
    2    8   20      0.77      0.00
    2    8   21     -1.38      0.00
    2    8   22      0.43      0.00
   -2   -9   16     -0.22      0.00
   -2   -9   15      0.15      0.00
   -2   -9   14      0.06      0.00
   -2   -9   13     -0.07      0.00
   -2   -9   12      0.31      0.00
   -2   -9   11     -0.17      0.00
   -2   -9   10     -1.35      0.00
   -2   -9    9      2.66      0.00
   -2   -9    8     -5.48      0.00
   -2   -9    7      4.24      0.00
   -2   -9    6     -3.66      0.00
   -2   -9    5      6.54      0.00
   -2   -9    4     -3.88      0.00
   -2   -9    3      8.50      0.00
   -2   -9    2     -7.73      0.00
   -2   -9    1      4.40      0.00
    2    9    0     -7.00      0.00
    2    9    1      4.03      0.00
    2    9    2      2.25      0.00
    2    9    3     -6.42      0.00
    2    9    4      4.18      0.00
    2    9    5     -6.08      0.00
    2    9    6      1.27      0.00
    2    9    7      0.45      0.00
    2    9    8      4.04      0.00
    2    9    9     -0.55      0.00
    2    9   10      0.22      0.00
    2    9   11      3.03      0.00
    2    9   12     -5.42      0.00
    2    9   13      4.00      0.00
    2    9   14     -5.29      0.00
    2    9   15      6.26      0.00
    2    9   16     -3.17      0.00
    2    9   17      0.55      0.00
    2    9   18      2.57      0.00
    2    9   19     -0.99      0.00
    2    9   20      0.48      0.00
    2    9   21      1.32      0.00
    2    9   22      0.00      0.00
   -2  -10   15     -0.27      0.00
   -2  -10   14      0.97      0.00
   -2  -10   13     -1.67      0.00
   -2  -10   12      0.86      0.00
   -2  -10   11      1.28      0.00
   -2  -10   10     -0.93      0.00
   -2  -10    9     -0.47      0.00
   -2  -10    8      2.79      0.00
   -2  -10    7     -0.28      0.00
   -2  -10    6      0.42      0.00
   -2  -10    5     -2.47      0.00
   -2  -10    4      2.54      0.00
   -2  -10    3     -9.21      0.00
   -2  -10    2      4.92      0.00
   -2  -10    1      0.15      0.00
    2   10    0      6.49      0.00
    2   10    1     -9.75      0.00
    2   10    2     15.22      0.00
    2   10    3    -16.03      0.00
    2   10    4     12.64      0.00
    2   10    5     -2.01      0.00
    2   10    6      1.66      0.00
    2   10    7     -3.45      0.00
    2   10    8      0.28      0.00
    2   10    9     -1.44      0.00
    2   10   10     -2.68      0.00
    2   10   11      0.36      0.00
    2   10   12      2.06      0.00
    2   10   13      1.09      0.00
    2   10   14     -1.61      0.00
    2   10   15      2.09      0.00
    2   10   16     -0.06      0.00
    2   10   17     -0.50      0.00
    2   10   18     -1.15      0.00
    2   10   19      1.95      0.00
    2   10   20     -2.54      0.00
    2   10   21      1.57      0.00
    2   10   22     -1.65      0.00
   -2  -11   14     -0.05      0.00
   -2  -11   13      0.15      0.00
   -2  -11   12     -0.90      0.00
   -2  -11   11      0.96      0.00
   -2  -11   10     -1.09      0.00
   -2  -11    9      0.39      0.00
   -2  -11    8     -0.89      0.00
   -2  -11    7     -0.19      0.00
   -2  -11    6     -2.95      0.00
   -2  -11    5      4.07      0.00
   -2  -11    4     -1.13      0.00
   -2  -11    3      3.04      0.00
   -2  -11    2     -1.64      0.00
   -2  -11    1      7.17      0.00
    2   11    0    -13.79      0.00
    2   11    1     -1.04      0.00
    2   11    2      7.75      0.00
    2   11    3     -5.77      0.00
    2   11    4     -4.73      0.00
    2   11    5      5.38      0.00
    2   11    6     -5.58      0.00
    2   11    7      1.60      0.00
    2   11    8      0.96      0.00
    2   11    9      5.10      0.00
    2   11   10     -3.38      0.00
    2   11   11      2.54      0.00
    2   11   12      1.73      0.00
    2   11   13     -4.32      0.00
    2   11   14     -0.29      0.00
    2   11   15      2.85      0.00
    2   11   16     -0.05      0.00
    2   11   17     -2.13      0.00
    2   11   18      2.66      0.00
    2   11   19     -0.75      0.00
    2   11   20      2.02      0.00
    2   11   21     -0.97      0.00
    2   11   22      1.44      0.00
   -2  -12   14      1.39      0.00
   -2  -12   13     -0.52      0.00
   -2  -12   12     -1.23      0.00
   -2  -12   11      1.61      0.00
   -2  -12   10     -0.24      0.00
   -2  -12    9     -1.58      0.00
   -2  -12    8      1.09      0.00
   -2  -12    7      2.59      0.00
   -2  -12    6     -2.62      0.00
   -2  -12    5      2.14      0.00
   -2  -12    4      0.51      0.00
   -2  -12    3     -6.21      0.00
   -2  -12    2      3.39      0.00
   -2  -12    1     -5.80      0.00
    2   12    0     12.80      0.00
    2   12    1     -8.15      0.00
    2   12    2     12.72      0.00
    2   12    3     -9.56      0.00
    2   12    4      4.04      0.00
    2   12    5      5.07      0.00
    2   12    6     -2.41      0.00
    2   12    7     -2.55      0.00
    2   12    8      3.97      0.00
    2   12    9     -4.69      0.00
    2   12   10     -0.58      0.00
    2   12   11     -1.64      0.00
    2   12   12      2.13      0.00
    2   12   13      0.67      0.00
    2   12   14     -0.73      0.00
    2   12   15      3.29      0.00
    2   12   16     -2.34      0.00
    2   12   17      1.13      0.00
    2   12   18     -0.21      0.00
    2   12   19      0.11      0.00
    2   12   20     -2.03      0.00
    2   12   21      1.61      0.00
    2   12   22     -1.26      0.00
   -2  -13   13     -0.98      0.00
   -2  -13   12     -0.34      0.00
   -2  -13   11      0.50      0.00
   -2  -13   10      0.06      0.00
   -2  -13    9     -1.94      0.00
   -2  -13    8      2.01      0.00
   -2  -13    7     -0.99      0.00
   -2  -13    6     -3.41      0.00
   -2  -13    5      2.99      0.00
   -2  -13    4     -0.14      0.00
   -2  -13    3     -0.58      0.00
   -2  -13    2      3.08      0.00
   -2  -13    1      3.95      0.00
    2   13    0     -5.15      0.00
    2   13    1     -6.03      0.00
    2   13    2      1.55      0.00
    2   13    3      4.51      0.00
    2   13    4     -9.74      0.00
    2   13    5      6.09      0.00
    2   13    6     -2.26      0.00
    2   13    7     -1.71      0.00
    2   13    8      2.92      0.00
    2   13    9      0.37      0.00
    2   13   10      1.23      0.00
    2   13   11      0.78      0.00
    2   13   12      1.04      0.00
    2   13   13     -0.37      0.00
    2   13   14     -3.33      0.00
    2   13   15      1.44      0.00
    2   13   16      1.02      0.00
    2   13   17     -3.60      0.00
    2   13   18      4.35      0.00
    2   13   19     -3.56      0.00
    2   13   20      2.86      0.00
    2   13   21     -0.20      0.00
   -2  -14   12     -0.36      0.00
   -2  -14   11      0.16      0.00
   -2  -14   10     -0.34      0.00
   -2  -14    9      0.47      0.00
   -2  -14    8     -1.98      0.00
   -2  -14    7      3.60      0.00
   -2  -14    6     -4.03      0.00
   -2  -14    5      3.47      0.00
   -2  -14    4     -0.84      0.00
   -2  -14    3     -2.25      0.00
   -2  -14    2      0.43      0.00
   -2  -14    1     -4.52      0.00
    2   14    0      2.55      0.00
    2   14    1      4.72      0.00
    2   14    2     -0.22      0.00
    2   14    3      2.02      0.00
    2   14    4     -2.91      0.00
    2   14    5      4.47      0.00
    2   14    6     -1.07      0.00
    2   14    7     -1.01      0.00
    2   14    8      0.94      0.00
    2   14    9      0.54      0.00
    2   14   10     -2.39      0.00
    2   14   11      0.56      0.00
    2   14   12     -2.60      0.00
    2   14   13      2.86      0.00
    2   14   14     -1.01      0.00
    2   14   15      1.48      0.00
    2   14   16      1.44      0.00
    2   14   17     -1.72      0.00
    2   14   18      1.73      0.00
    2   14   19     -0.44      0.00
    2   14   20     -2.14      0.00
    2   14   21      1.91      0.00
   -2  -15   11     -0.17      0.00
   -2  -15   10      0.46      0.00
   -2  -15    9     -1.49      0.00
   -2  -15    8      1.60      0.00
   -2  -15    7     -1.12      0.00
   -2  -15    6      0.91      0.00
   -2  -15    5     -2.49      0.00
   -2  -15    4      3.41      0.00
   -2  -15    3     -3.02      0.00
   -2  -15    2      4.35      0.00
   -2  -15    1      0.57      0.00
    2   15    0      3.27      0.00
    2   15    1     -4.97      0.00
    2   15    2     -3.43      0.00
    2   15    3      5.37      0.00
    2   15    4     -3.05      0.00
    2   15    5     -1.19      0.00
    2   15    6      3.43      0.00
    2   15    7     -2.42      0.00
    2   15    8      1.23      0.00
    2   15    9     -1.33      0.00
    2   15   10      2.06      0.00
    2   15   11     -0.43      0.00
    2   15   12      0.24      0.00
    2   15   13      1.53      0.00
    2   15   14     -1.37      0.00
    2   15   15     -1.30      0.00
    2   15   16     -0.08      0.00
    2   15   17     -1.34      0.00
    2   15   18      0.37      0.00
    2   15   19      0.07      0.00
    2   15   20     -0.42      0.00
   -2  -16   10      0.64      0.00
   -2  -16    9     -0.52      0.00
   -2  -16    8     -0.78      0.00
   -2  -16    7      1.47      0.00
   -2  -16    6     -2.06      0.00
   -2  -16    5      0.39      0.00
   -2  -16    4      0.26      0.00
   -2  -16    3      0.72      0.00
   -2  -16    2     -2.61      0.00
   -2  -16    1     -1.13      0.00
    2   16    0     -3.09      0.00
    2   16    1      4.29      0.00
    2   16    2     -1.12      0.00
    2   16    3      3.23      0.00
    2   16    4     -1.06      0.00
    2   16    5     -1.01      0.00
    2   16    6      1.61      0.00
    2   16    7     -0.58      0.00
    2   16    8     -1.28      0.00
    2   16    9      2.64      0.00
    2   16   10     -0.43      0.00
    2   16   11     -0.98      0.00
    2   16   12     -0.51      0.00
    2   16   13     -0.42      0.00
    2   16   14      1.12      0.00
    2   16   15     -1.82      0.00
    2   16   16      1.95      0.00
    2   16   17      0.59      0.00
    2   16   18      1.25      0.00
    2   16   19     -1.83      0.00
    2   16   20      0.73      0.00
   -2  -17    9     -0.01      0.00
   -2  -17    8     -0.60      0.00
   -2  -17    7      1.47      0.00
   -2  -17    6      0.24      0.00
   -2  -17    5     -1.38      0.00
   -2  -17    4      1.73      0.00
   -2  -17    3     -1.54      0.00
   -2  -17    2      1.87      0.00
   -2  -17    1      0.70      0.00
    2   17    0      2.98      0.00
    2   17    1      0.03      0.00
    2   17    2     -5.30      0.00
    2   17    3      4.07      0.00
    2   17    4     -1.97      0.00
    2   17    5     -2.02      0.00
    2   17    6      3.44      0.00
    2   17    7     -0.68      0.00
    2   17    8     -0.32      0.00
    2   17    9     -0.27      0.00
    2   17   10      0.01      0.00
    2   17   11     -1.11      0.00
    2   17   12      1.10      0.00
    2   17   13      0.52      0.00
    2   17   14     -1.11      0.00
    2   17   15      1.36      0.00
    2   17   16     -1.50      0.00
    2   17   17     -0.75      0.00
    2   17   18     -1.15      0.00
    2   17   19      0.21      0.00
   -2  -18    7      0.99      0.00
   -2  -18    6     -0.48      0.00
   -2  -18    5     -1.75      0.00
   -2  -18    4      1.14      0.00
   -2  -18    3      1.35      0.00
   -2  -18    2     -1.56      0.00
   -2  -18    1     -0.14      0.00
    2   18    0     -3.45      0.00
    2   18    1      1.99      0.00
    2   18    2     -0.73      0.00
    2   18    3      3.38      0.00
    2   18    4     -0.95      0.00
    2   18    5     -0.45      0.00
    2   18    6      1.79      0.00
    2   18    7     -1.54      0.00
    2   18    8     -1.69      0.00
    2   18    9      1.77      0.00
    2   18   10      0.11      0.00
    2   18   11      0.13      0.00
    2   18   12     -0.44      0.00
    2   18   13     -0.18      0.00
    2   18   14     -0.43      0.00
    2   18   15     -1.21      0.00
    2   18   16      2.12      0.00
    2   18   17     -2.51      0.00
    2   18   18      4.02      0.00
    2   18   19     -1.35      0.00
   -2  -19    6      0.15      0.00
   -2  -19    5      0.07      0.00
   -2  -19    4      0.75      0.00
   -2  -19    3     -1.03      0.00
   -2  -19    2      0.01      0.00
   -2  -19    1      0.43      0.00
    2   19    0      1.28      0.00
    2   19    1      1.74      0.00
    2   19    2     -3.40      0.00
    2   19    3      0.04      0.00
    2   19    4     -0.56      0.00
    2   19    5     -0.80      0.00
    2   19    6      0.09      0.00
    2   19    7      0.20      0.00
    2   19    8      0.63      0.00
    2   19    9      1.57      0.00
    2   19   10     -2.20      0.00
    2   19   11      0.98      0.00
    2   19   12     -1.30      0.00
    2   19   13      0.42      0.00
    2   19   14      0.75      0.00
    2   19   15      0.25      0.00
    2   19   16     -0.48      0.00
    2   19   17     -0.21      0.00
    2   19   18     -1.21      0.00
   -2  -20    4     -0.10      0.00
   -2  -20    3      0.46      0.00
   -2  -20    2      1.32      0.00
   -2  -20    1     -0.53      0.00
    2   20    0     -1.37      0.00
    2   20    1      0.45      0.00
    2   20    2     -0.57      0.00
    2   20    3      1.51      0.00
    2   20    4      3.00      0.00
    2   20    5     -2.25      0.00
    2   20    6      0.83      0.00
    2   20    7     -0.39      0.00
    2   20    8     -0.46      0.00
    2   20    9     -0.66      0.00
    2   20   10     -1.74      0.00
    2   20   11      2.37      0.00
    2   20   12     -0.99      0.00
    2   20   13      0.31      0.00
    2   20   14     -0.02      0.00
    2   20   15     -1.50      0.00
    2   20   16      0.78      0.00
    2   20   17      0.53      0.00
   -2  -21    3     -0.11      0.00
   -2  -21    2     -0.36      0.00
   -2  -21    1     -0.49      0.00
    2   21    0     -0.06      0.00
    2   21    1      2.47      0.00
    2   21    2     -2.23      0.00
    2   21    3     -0.83      0.00
    2   21    4     -0.43      0.00
    2   21    5     -0.66      0.00
    2   21    6     -0.58      0.00
    2   21    7      1.13      0.00
    2   21    8     -0.01      0.00
    2   21    9      1.54      0.00
    2   21   10     -1.42      0.00
    2   21   11      1.85      0.00
    2   21   12     -0.59      0.00
    2   21   13     -1.94      0.00
    2   21   14      2.06      0.00
    2   21   15      0.02      0.00
    2   22    0     -0.16      0.00
    2   22    1     -0.74      0.00
    2   22    2      1.09      0.00
    2   22    3     -1.99      0.00
    2   22    4      4.40      0.00
    2   22    5     -0.86      0.00
    2   22    6     -0.53      0.00
    2   22    7     -0.71      0.00
    2   22    8     -0.17      0.00
    2   22    9      0.57      0.00
    2   22   10     -2.06      0.00
    2   22   11      0.65      0.00
    2   22   12      0.08      0.00
    2   22   13      0.22      0.00
    2   22   14     -0.23      0.00
    2   23    3     -1.67      0.00
    2   23    4      0.45      0.00
    2   23    5     -0.07      0.00
    2   23    6     -1.06      0.00
    2   23    7      0.55      0.00
    2   23    8      1.33      0.00
    2   23    9      0.42      0.00
    2   23   10     -1.67      0.00
    2   23   11      1.77      0.00
   -3   22    9      1.12      0.00
   -3   22    8     -0.27      0.00
   -3   22    7     -0.30      0.00
   -3   22    6      0.86      0.00
   -3   22    5      1.00      0.00
   -3   22    4     -0.74      0.00
   -3   22    3     -1.82      0.00
   -3   22    2      1.22      0.00
   -3   22    1     -0.01      0.00
   -3   21   11     -0.59      0.00
   -3   21   10     -0.44      0.00
   -3   21    9      0.23      0.00
   -3   21    8     -0.37      0.00
   -3   21    7     -0.07      0.00
   -3   21    6     -0.51      0.00
   -3   21    5     -0.47      0.00
   -3   21    4      0.90      0.00
   -3   21    3     -0.54      0.00
   -3   21    2      2.63      0.00
   -3   21    1     -1.07      0.00
   -3   21    0      0.35      0.00
    3  -21    1      0.90      0.00
    3  -21    2     -0.42      0.00
   -3   20   13     -3.39      0.00
   -3   20   12      2.60      0.00
   -3   20   11     -1.99      0.00
   -3   20   10      0.42      0.00
   -3   20    9     -1.50      0.00
   -3   20    8      3.54      0.00
   -3   20    7     -2.66      0.00
   -3   20    6      1.52      0.00
   -3   20    5     -0.37      0.00
   -3   20    4      1.24      0.00
   -3   20    3     -2.06      0.00
   -3   20    2     -1.34      0.00
   -3   20    1      1.54      0.00
   -3   20    0     -2.59      0.00
    3  -20    1      0.99      0.00
    3  -20    2     -0.69      0.00
    3  -20    3      0.79      0.00
    3  -20    4     -0.02      0.00
    3  -20    5     -0.38      0.00
   -3   19   14      0.98      0.00
   -3   19   13     -1.68      0.00
   -3   19   12      1.78      0.00
   -3   19   11      1.13      0.00
   -3   19   10     -2.86      0.00
   -3   19    9      3.09      0.00
   -3   19    8     -2.36      0.00
   -3   19    7      1.62      0.00
   -3   19    6     -2.07      0.00
   -3   19    5      0.25      0.00
   -3   19    4      1.15      0.00
   -3   19    3     -0.49      0.00
   -3   19    2      1.17      0.00
   -3   19    1      1.04      0.00
   -3   19    0      0.50      0.00
    3  -19    1      1.06      0.00
    3  -19    2     -0.20      0.00
    3  -19    3     -0.78      0.00
    3  -19    4      0.42      0.00
    3  -19    5     -1.13      0.00
    3  -19    6      2.09      0.00
    3  -19    7     -0.79      0.00
   -3   18   16     -0.06      0.00
   -3   18   15      0.02      0.00
   -3   18   14      0.79      0.00
   -3   18   13     -1.24      0.00
   -3   18   12      0.05      0.00
   -3   18   11      0.31      0.00
   -3   18   10      1.00      0.00
   -3   18    9     -2.84      0.00
   -3   18    8      2.16      0.00
   -3   18    7     -1.60      0.00
   -3   18    6      1.92      0.00
   -3   18    5     -2.10      0.00
   -3   18    4      1.86      0.00
   -3   18    3     -1.28      0.00
   -3   18    2     -2.13      0.00
   -3   18    1      1.34      0.00
   -3   18    0     -2.25      0.00
    3  -18    1     -0.95      0.00
    3  -18    2      0.51      0.00
    3  -18    3      0.73      0.00
    3  -18    4      0.77      0.00
    3  -18    5     -0.64      0.00
    3  -18    6      0.55      0.00
    3  -18    7     -1.12      0.00
    3  -18    8      1.13      0.00
   -3   17   16      0.25      0.00
   -3   17   15     -0.75      0.00
   -3   17   14     -0.12      0.00
   -3   17   13      1.31      0.00
   -3   17   12     -0.71      0.00
   -3   17   11      0.86      0.00
   -3   17   10     -1.94      0.00
   -3   17    9      0.02      0.00
   -3   17    8      0.85      0.00
   -3   17    7      2.15      0.00
   -3   17    6     -3.45      0.00
   -3   17    5      0.68      0.00
   -3   17    4      0.34      0.00
   -3   17    3      1.56      0.00
   -3   17    2     -1.35      0.00
   -3   17    1      0.55      0.00
   -3   17    0      2.46      0.00
    3  -17    1      0.35      0.00
    3  -17    2      0.54      0.00
    3  -17    3     -2.11      0.00
    3  -17    4      0.12      0.00
    3  -17    5     -0.53      0.00
    3  -17    6      0.10      0.00
    3  -17    7      1.36      0.00
    3  -17    8     -1.42      0.00
    3  -17    9     -0.12      0.00
    3  -17   10      0.28      0.00
   -3   16   17      0.15      0.00
   -3   16   16     -0.57      0.00
   -3   16   15      1.84      0.00
   -3   16   14     -1.87      0.00
   -3   16   13      1.47      0.00
   -3   16   12     -2.24      0.00
   -3   16   11      1.93      0.00
   -3   16   10      0.15      0.00
   -3   16    9     -0.18      0.00
   -3   16    8      0.57      0.00
   -3   16    7     -2.04      0.00
   -3   16    6     -0.03      0.00
   -3   16    5      0.97      0.00
   -3   16    4      1.11      0.00
   -3   16    3     -1.88      0.00
   -3   16    2     -1.03      0.00
   -3   16    1      2.02      0.00
   -3   16    0     -1.51      0.00
    3  -16    1     -2.90      0.00
    3  -16    2      0.62      0.00
    3  -16    3      2.12      0.00
    3  -16    4      1.06      0.00
    3  -16    5     -0.80      0.00
    3  -16    6      1.14      0.00
    3  -16    7     -0.83      0.00
    3  -16    8      0.82      0.00
    3  -16    9      0.29      0.00
    3  -16   10      0.78      0.00
    3  -16   11     -1.63      0.00
   -3   15   18      0.10      0.00
   -3   15   17      0.40      0.00
   -3   15   16      1.36      0.00
   -3   15   15     -2.10      0.00
   -3   15   14      0.86      0.00
   -3   15   13     -0.97      0.00
   -3   15   12      2.76      0.00
   -3   15   11     -2.69      0.00
   -3   15   10      0.75      0.00
   -3   15    9     -2.22      0.00
   -3   15    8      0.52      0.00
   -3   15    7      1.35      0.00
   -3   15    6      0.06      0.00
   -3   15    5     -0.15      0.00
   -3   15    4     -2.54      0.00
   -3   15    3      2.68      0.00
   -3   15    2      0.43      0.00
   -3   15    1     -3.01      0.00
   -3   15    0      3.02      0.00
    3  -15    1      0.89      0.00
    3  -15    2      2.59      0.00
    3  -15    3     -3.96      0.00
    3  -15    4      0.28      0.00
    3  -15    5     -1.78      0.00
    3  -15    6      0.71      0.00
    3  -15    7      0.63      0.00
    3  -15    8     -1.30      0.00
    3  -15    9     -0.09      0.00
    3  -15   10      0.32      0.00
    3  -15   11      0.24      0.00
    3  -15   12      0.79      0.00
   -3   14   18     -0.49      0.00
   -3   14   17      0.32      0.00
   -3   14   16     -0.38      0.00
   -3   14   15      1.49      0.00
   -3   14   14     -3.04      0.00
   -3   14   13      4.13      0.00
   -3   14   12     -4.68      0.00
   -3   14   11      4.24      0.00
   -3   14   10     -3.97      0.00
   -3   14    9      5.22      0.00
   -3   14    8     -2.31      0.00
   -3   14    7      0.85      0.00
   -3   14    6     -1.16      0.00
   -3   14    5      0.33      0.00
   -3   14    4      0.81      0.00
   -3   14    3      1.38      0.00
   -3   14    2     -2.00      0.00
   -3   14    1      0.39      0.00
   -3   14    0      3.02      0.00
    3  -14    1     -5.06      0.00
    3  -14    2     -0.70      0.00
    3  -14    3      1.15      0.00
    3  -14    4      3.64      0.00
    3  -14    5     -1.19      0.00
    3  -14    6      1.22      0.00
    3  -14    7      0.04      0.00
    3  -14    8      0.66      0.00
    3  -14    9     -0.92      0.00
    3  -14   10      1.26      0.00
    3  -14   11     -1.50      0.00
    3  -14   12     -0.55      0.00
    3  -14   13     -0.05      0.00
   -3   13   19     -1.31      0.00
   -3   13   18     -0.31      0.00
   -3   13   17      1.05      0.00
   -3   13   16      0.94      0.00
   -3   13   15     -1.75      0.00
   -3   13   14      0.71      0.00
   -3   13   13     -0.75      0.00
   -3   13   12      3.00      0.00
   -3   13   11     -3.70      0.00
   -3   13   10      3.37      0.00
   -3   13    9     -2.44      0.00
   -3   13    8     -0.52      0.00
   -3   13    7     -1.95      0.00
   -3   13    6      2.28      0.00
   -3   13    5      2.35      0.00
   -3   13    4     -7.77      0.00
   -3   13    3      6.19      0.00
   -3   13    2      0.24      0.00
   -3   13    1     -4.64      0.00
   -3   13    0      3.32      0.00
    3  -13    1      0.66      0.00
    3  -13    2      4.80      0.00
    3  -13    3     -1.70      0.00
    3  -13    4     -2.21      0.00
    3  -13    5      0.12      0.00
    3  -13    6     -2.36      0.00
    3  -13    7      2.27      0.00
    3  -13    8     -1.62      0.00
    3  -13    9      0.47      0.00
    3  -13   10     -0.43      0.00
    3  -13   11      2.39      0.00
    3  -13   12     -1.47      0.00
    3  -13   13      0.54      0.00
    3  -13   14      1.04      0.00
   -3   12   19     -0.96      0.00
   -3   12   18      1.94      0.00
   -3   12   17     -0.84      0.00
   -3   12   16     -1.06      0.00
   -3   12   15      3.63      0.00
   -3   12   14     -5.11      0.00
   -3   12   13      5.54      0.00
   -3   12   12     -3.40      0.00
   -3   12   11      0.10      0.00
   -3   12   10     -0.34      0.00
   -3   12    9      2.54      0.00
   -3   12    8     -2.28      0.00
   -3   12    7      4.19      0.00
   -3   12    6     -0.96      0.00
   -3   12    5     -0.23      0.00
   -3   12    4      0.18      0.00
   -3   12    3      1.41      0.00
   -3   12    2      2.10      0.00
   -3   12    1     -8.61      0.00
   -3   12    0     11.92      0.00
    3  -12    1     -6.30      0.00
    3  -12    2     -6.15      0.00
    3  -12    3      3.81      0.00
    3  -12    4     -0.55      0.00
    3  -12    5      3.76      0.00
    3  -12    6     -0.10      0.00
    3  -12    7     -0.64      0.00
    3  -12    8      3.40      0.00
    3  -12    9     -4.27      0.00
    3  -12   10      2.11      0.00
    3  -12   11     -1.38      0.00
    3  -12   12     -0.59      0.00
    3  -12   13     -0.48      0.00
    3  -12   14      0.81      0.00
    3  -12   15     -1.41      0.00
   -3   11   19      1.30      0.00
   -3   11   18     -2.24      0.00
   -3   11   17      0.60      0.00
   -3   11   16      0.49      0.00
   -3   11   15      0.91      0.00
   -3   11   14     -0.52      0.00
   -3   11   13     -1.30      0.00
   -3   11   12      3.34      0.00
   -3   11   11     -3.52      0.00
   -3   11   10      5.56      0.00
   -3   11    9     -1.88      0.00
   -3   11    8     -1.59      0.00
   -3   11    7     -0.30      0.00
   -3   11    6     -2.20      0.00
   -3   11    5      1.86      0.00
   -3   11    4     -0.91      0.00
   -3   11    3     -2.69      0.00
   -3   11    2      5.39      0.00
   -3   11    1     -3.51      0.00
   -3   11    0      2.04      0.00
    3  -11    1     -1.67      0.00
    3  -11    2      4.90      0.00
    3  -11    3      7.32      0.00
    3  -11    4     -8.27      0.00
    3  -11    5      1.75      0.00
    3  -11    6     -0.48      0.00
    3  -11    7     -2.71      0.00
    3  -11    8      2.44      0.00
    3  -11    9     -0.52      0.00
    3  -11   10     -0.60      0.00
    3  -11   11      3.53      0.00
    3  -11   12     -2.10      0.00
    3  -11   13      0.72      0.00
    3  -11   14     -0.04      0.00
    3  -11   15      0.71      0.00
    3  -11   16      0.59      0.00
   -3   10   20      1.67      0.00
   -3   10   19     -2.35      0.00
   -3   10   18      1.99      0.00
   -3   10   17     -1.23      0.00
   -3   10   16      2.45      0.00
   -3   10   15     -1.62      0.00
   -3   10   14      0.16      0.00
   -3   10   13      0.84      0.00
   -3   10   12      1.30      0.00
   -3   10   11     -1.15      0.00
   -3   10   10     -3.01      0.00
   -3   10    9      4.44      0.00
   -3   10    8     -5.18      0.00
   -3   10    7      6.58      0.00
   -3   10    6     -1.65      0.00
   -3   10    5      1.37      0.00
   -3   10    4      3.38      0.00
   -3   10    3     -6.83      0.00
   -3   10    2      6.64      0.00
   -3   10    1     -5.73      0.00
   -3   10    0      1.62      0.00
    3  -10    1      3.61      0.00
    3  -10    2     -8.41      0.00
    3  -10    3      2.03      0.00
    3  -10    4     -6.30      0.00
    3  -10    5      9.60      0.00
    3  -10    6     -0.13      0.00
    3  -10    7     -2.73      0.00
    3  -10    8      5.31      0.00
    3  -10    9     -2.38      0.00
    3  -10   10     -1.53      0.00
    3  -10   11      0.21      0.00
    3  -10   12      0.46      0.00
    3  -10   13     -2.40      0.00
    3  -10   14      2.23      0.00
    3  -10   15     -1.60      0.00
    3  -10   16     -0.17      0.00
   -3    9   20      0.78      0.00
   -3    9   19      0.76      0.00
   -3    9   18     -1.27      0.00
   -3    9   17      2.05      0.00
   -3    9   16     -3.55      0.00
   -3    9   15      4.53      0.00
   -3    9   14     -3.09      0.00
   -3    9   13      4.34      0.00
   -3    9   12     -5.60      0.00
   -3    9   11      5.37      0.00
   -3    9   10     -0.35      0.00
   -3    9    9      1.00      0.00
   -3    9    8      2.73      0.00
   -3    9    7     -4.82      0.00
   -3    9    6      1.07      0.00
   -3    9    5     -3.71      0.00
   -3    9    4      2.07      0.00
   -3    9    3     -2.60      0.00
   -3    9    2     -0.41      0.00
   -3    9    1     10.23      0.00
   -3    9    0    -13.87      0.00
    3   -9    1      8.28      0.00
    3   -9    2     -1.57      0.00
    3   -9    3      8.44      0.00
    3   -9    4     -4.35      0.00
    3   -9    5      0.70      0.00
    3   -9    6     -0.87      0.00
    3   -9    7     -3.96      0.00
    3   -9    8      2.93      0.00
    3   -9    9     -0.69      0.00
    3   -9   10     -1.85      0.00
    3   -9   11      4.87      0.00
    3   -9   12     -0.43      0.00
    3   -9   13     -1.28      0.00
    3   -9   14      0.69      0.00
    3   -9   15      0.39      0.00
    3   -9   16      0.59      0.00
    3   -9   17     -0.60      0.00
   -3    8   20      1.17      0.00
   -3    8   19     -2.50      0.00
   -3    8   18      1.64      0.00
   -3    8   17     -1.24      0.00
   -3    8   16      1.19      0.00
   -3    8   15      0.24      0.00
   -3    8   14      1.18      0.00
   -3    8   13     -3.30      0.00
   -3    8   12      5.97      0.00
   -3    8   11     -3.10      0.00
   -3    8   10     -0.40      0.00
   -3    8    9     -2.98      0.00
   -3    8    8      4.72      0.00
   -3    8    7     -2.63      0.00
   -3    8    6     -2.34      0.00
   -3    8    5      9.39      0.00
   -3    8    4      0.80      0.00
   -3    8    3     -7.69      0.00
   -3    8    2      3.90      0.00
   -3    8    1      3.37      0.00
   -3    8    0    -12.18      0.00
    3   -8    1     10.90      0.00
    3   -8    2     -2.43      0.00
    3   -8    3     -3.17      0.00
    3   -8    4     -9.84      0.00
    3   -8    5     14.62      0.00
    3   -8    6     -5.45      0.00
    3   -8    7      2.81      0.00
    3   -8    8      1.71      0.00
    3   -8    9      1.29      0.00
    3   -8   10     -1.39      0.00
    3   -8   11     -0.75      0.00
    3   -8   12      0.79      0.00
    3   -8   13     -3.87      0.00
    3   -8   14      4.06      0.00
    3   -8   15     -1.94      0.00
    3   -8   16      0.23      0.00
    3   -8   17     -0.51      0.00
    3   -8   18      0.69      0.00
   -3    7   20      0.69      0.00
   -3    7   19      0.67      0.00
   -3    7   18      0.03      0.00
   -3    7   17      1.15      0.00
   -3    7   16     -2.05      0.00
   -3    7   15      2.09      0.00
   -3    7   14      0.62      0.00
   -3    7   13     -1.47      0.00
   -3    7   12      2.33      0.00
   -3    7   11     -2.96      0.00
   -3    7   10      4.88      0.00
   -3    7    9     -1.59      0.00
   -3    7    8      5.31      0.00
   -3    7    7     -5.33      0.00
   -3    7    6      0.88      0.00
   -3    7    5      0.75      0.00
   -3    7    4     -7.92      0.00
   -3    7    3      0.09      0.00
   -3    7    2      3.60      0.00
   -3    7    1      5.43      0.00
   -3    7    0    -13.20      0.00
    3   -7    1     15.40      0.00
    3   -7    2    -10.47      0.00
    3   -7    3      4.08      0.00
    3   -7    4      3.21      0.00
    3   -7    5     -0.28      0.00
    3   -7    6     -1.15      0.00
    3   -7    7     -6.27      0.00
    3   -7    8      6.02      0.00
    3   -7    9     -6.97      0.00
    3   -7   10      3.70      0.00
    3   -7   11     -0.58      0.00
    3   -7   12      3.25      0.00
    3   -7   13     -0.32      0.00
    3   -7   14     -0.14      0.00
    3   -7   15     -0.32      0.00
    3   -7   16      0.53      0.00
    3   -7   17      0.06      0.00
    3   -7   18     -0.29      0.00
   -3    6   20     -0.43      0.00
   -3    6   19     -0.09      0.00
   -3    6   18     -0.51      0.00
   -3    6   17      0.01      0.00
   -3    6   16     -0.17      0.00
   -3    6   15     -0.46      0.00
   -3    6   14      3.52      0.00
   -3    6   13     -4.54      0.00
   -3    6   12      4.67      0.00
   -3    6   11      0.59      0.00
   -3    6   10     -4.16      0.00
   -3    6    9      3.69      0.00
   -3    6    8     -8.64      0.00
   -3    6    7     11.54      0.00
   -3    6    6    -10.20      0.00
   -3    6    5      8.86      0.00
   -3    6    4      3.93      0.00
   -3    6    3      1.29      0.00
   -3    6    2     -8.28      0.00
   -3    6    1     12.95      0.00
   -3    6    0    -18.49      0.00
    3   -6    1     11.89      0.00
    3   -6    2     -8.77      0.00
    3   -6    3      9.02      0.00
    3   -6    4     -9.92      0.00
    3   -6    5      2.60      0.00
    3   -6    6      1.66      0.00
    3   -6    7      2.89      0.00
    3   -6    8     -0.96      0.00
    3   -6    9      3.61      0.00
    3   -6   10      0.90      0.00
    3   -6   11     -1.91      0.00
    3   -6   12     -0.72      0.00
    3   -6   13     -1.18      0.00
    3   -6   14      1.25      0.00
    3   -6   15     -1.64      0.00
    3   -6   16      2.81      0.00
    3   -6   17     -2.22      0.00
    3   -6   18      0.74      0.00
    3   -6   19     -0.18      0.00
   -3    5   20      0.33      0.00
   -3    5   19     -0.01      0.00
   -3    5   18      1.42      0.00
   -3    5   17     -1.28      0.00
   -3    5   16      1.59      0.00
   -3    5   15     -1.19      0.00
   -3    5   14      2.30      0.00
   -3    5   13     -0.94      0.00
   -3    5   12      0.21      0.00
   -3    5   11     -1.35      0.00
   -3    5   10      1.15      0.00
   -3    5    9      1.01      0.00
   -3    5    8      4.98      0.00
   -3    5    7     -6.45      0.00
   -3    5    6      9.61      0.00
   -3    5    5    -19.46      0.00
   -3    5    4     16.89      0.00
   -3    5    3    -20.85      0.00
   -3    5    2      8.18      0.00
   -3    5    1      8.08      0.00
   -3    5    0    -10.03      0.00
    3   -5    1     25.96      0.00
    3   -5    2    -21.95      0.00
    3   -5    3     11.96      0.00
    3   -5    4      0.51      0.00
    3   -5    5     -7.59      0.00
    3   -5    6     11.61      0.00
    3   -5    7     -9.94      0.00
    3   -5    8      0.82      0.00
    3   -5    9     -4.07      0.00
    3   -5   10      4.58      0.00
    3   -5   11     -5.86      0.00
    3   -5   12      6.23      0.00
    3   -5   13      0.77      0.00
    3   -5   14     -0.78      0.00
    3   -5   15     -0.99      0.00
    3   -5   16      1.72      0.00
    3   -5   17      0.17      0.00
    3   -5   18     -2.49      0.00
    3   -5   19      1.83      0.00
   -3    4   20     -0.61      0.00
   -3    4   19      0.94      0.00
   -3    4   18     -2.75      0.00
   -3    4   17      3.10      0.00
   -3    4   16     -0.94      0.00
   -3    4   15     -1.55      0.00
   -3    4   14      1.12      0.00
   -3    4   13      1.38      0.00
   -3    4   12     -1.22      0.00
   -3    4   11      0.05      0.00
   -3    4   10      3.80      0.00
   -3    4    9     -2.53      0.00
   -3    4    8     -5.87      0.00
   -3    4    7      4.60      0.00
   -3    4    6      0.24      0.00
   -3    4    5      0.38      0.00
   -3    4    4      7.78      0.00
   -3    4    3     17.54      0.00
   -3    4    2    -32.34      0.00
   -3    4    1     39.02      0.00
   -3    4    0    -29.84      0.00
    3   -4    1    -10.22      0.00
    3   -4    2      7.79      0.00
    3   -4    3     -0.88      0.00
    3   -4    4      5.84      0.00
    3   -4    5    -14.78      0.00
    3   -4    6     11.82      0.00
    3   -4    7      1.66      0.00
    3   -4    8     -9.18      0.00
    3   -4    9     12.75      0.00
    3   -4   10     -3.45      0.00
    3   -4   11      1.01      0.00
    3   -4   12     -2.78      0.00
    3   -4   13      2.01      0.00
    3   -4   14     -3.81      0.00
    3   -4   15      2.74      0.00
    3   -4   16     -0.50      0.00
    3   -4   17      1.08      0.00
    3   -4   18     -2.49      0.00
    3   -4   19      2.34      0.00
    3   -4   20     -0.68      0.00
   -3    3   20      0.89      0.00
   -3    3   19     -1.43      0.00
   -3    3   18      1.43      0.00
   -3    3   17     -0.74      0.00
   -3    3   16      1.50      0.00
   -3    3   15     -2.96      0.00
   -3    3   14      4.13      0.00
   -3    3   13     -1.19      0.00
   -3    3   12      0.85      0.00
   -3    3   11     -4.25      0.00
   -3    3   10      6.35      0.00
   -3    3    9     -7.72      0.00
   -3    3    8      3.44      0.00
   -3    3    7      9.15      0.00
   -3    3    6     -4.84      0.00
   -3    3    5    -15.36      0.00
   -3    3    4     20.92      0.00
   -3    3    3    -19.61      0.00
   -3    3    2    -13.41      0.00
   -3    3    1     27.31      0.00
   -3    3    0     -3.60      0.00
    3   -3    1     30.91      0.00
    3   -3    2    -10.37      0.00
    3   -3    3     13.69      0.00
    3   -3    4    -11.92      0.00
    3   -3    5      7.07      0.00
    3   -3    6     -2.12      0.00
    3   -3    7      4.75      0.00
    3   -3    8     -8.51      0.00
    3   -3    9      0.16      0.00
    3   -3   10      2.67      0.00
    3   -3   11     -6.76      0.00
    3   -3   12      5.45      0.00
    3   -3   13     -0.03      0.00
    3   -3   14      0.71      0.00
    3   -3   15      0.51      0.00
    3   -3   16     -1.44      0.00
    3   -3   17      2.49      0.00
    3   -3   18     -2.08      0.00
    3   -3   19     -1.13      0.00
    3   -3   20      2.41      0.00
   -3    2   20     -1.08      0.00
   -3    2   19      2.57      0.00
   -3    2   18     -4.35      0.00
   -3    2   17      4.57      0.00
   -3    2   16     -1.26      0.00
   -3    2   15     -0.48      0.00
   -3    2   14      0.02      0.00
   -3    2   13      0.41      0.00
   -3    2   12     -0.78      0.00
   -3    2   11     -0.65      0.00
   -3    2   10      2.29      0.00
   -3    2    9      1.13      0.00
   -3    2    8     -5.72      0.00
   -3    2    7      3.99      0.00
   -3    2    6     -3.99      0.00
   -3    2    5     -0.88      0.00
   -3    2    4     23.56      0.00
   -3    2    3    -13.73      0.00
   -3    2    2     18.13      0.00
   -3    2    1      2.45      0.00
   -3    2    0      2.43      0.00
    3   -2    1    -69.64      0.00
    3   -2    2     45.02      0.00
    3   -2    3    -28.03      0.00
    3   -2    4     21.73      0.00
    3   -2    5    -17.47      0.00
    3   -2    6     16.21      0.00
    3   -2    7     -8.40      0.00
    3   -2    8      3.68      0.00
    3   -2    9     -1.73      0.00
    3   -2   10      4.12      0.00
    3   -2   11      1.26      0.00
    3   -2   12     -3.80      0.00
    3   -2   13      2.64      0.00
    3   -2   14     -3.86      0.00
    3   -2   15      2.34      0.00
    3   -2   16     -1.86      0.00
    3   -2   17      1.73      0.00
    3   -2   18     -0.13      0.00
    3   -2   19     -1.17      0.00
    3   -2   20      1.72      0.00
    3   -2   21     -0.96      0.00
   -3    1   19     -0.65      0.00
   -3    1   18     -0.33      0.00
   -3    1   17      0.55      0.00
   -3    1   16      1.04      0.00
   -3    1   15     -3.01      0.00
   -3    1   14      3.56      0.00
   -3    1   13     -1.37      0.00
   -3    1   12      1.01      0.00
   -3    1   11      0.25      0.00
   -3    1   10     -1.18      0.00
   -3    1    9      0.05      0.00
   -3    1    8     -6.93      0.00
   -3    1    7     10.64      0.00
   -3    1    6      3.54      0.00
   -3    1    5    -16.28      0.00
   -3    1    4     13.25      0.00
   -3    1    3    -12.79      0.00
   -3    1    2      5.88      0.00
   -3    1    1    -19.13      0.00
   -3    1    0      6.71      0.00
    3   -1    1     94.21      0.00
    3   -1    2    -42.32      0.00
    3   -1    3     26.71      0.00
    3   -1    4    -17.63      0.00
    3   -1    5     27.64      0.00
    3   -1    6    -30.36      0.00
    3   -1    7     20.49      0.00
    3   -1    8     -9.06      0.00
    3   -1    9      1.88      0.00
    3   -1   10     -5.18      0.00
    3   -1   11      5.14      0.00
    3   -1   12     -6.51      0.00
    3   -1   13      3.20      0.00
    3   -1   14      1.46      0.00
    3   -1   15      0.66      0.00
    3   -1   16     -1.35      0.00
    3   -1   17      1.83      0.00
    3   -1   18      0.38      0.00
    3   -1   19     -3.40      0.00
    3   -1   20      2.25      0.00
    3   -1   21     -0.36      0.00
   -3    0   19      0.83      0.00
   -3    0   18     -0.52      0.00
   -3    0   17      1.45      0.00
   -3    0   16     -0.77      0.00
   -3    0   15      1.70      0.00
   -3    0   14     -1.68      0.00
   -3    0   13      1.97      0.00
   -3    0   12     -4.18      0.00
   -3    0   11      2.81      0.00
   -3    0   10     -2.86      0.00
   -3    0    9      1.96      0.00
   -3    0    8      2.82      0.00
   -3    0    7     -8.34      0.00
   -3    0    6      7.90      0.00
   -3    0    5     -8.01      0.00
   -3    0    4     13.77      0.00
   -3    0    3     -2.99      0.00
   -3    0    2     17.94      0.00
   -3    0    1      3.29      0.00
    3    0    0      2.98      0.00
    3    0    1    -37.51      0.00
    3    0    2    -36.43      0.00
    3    0    3      6.07      0.00
    3    0    4     40.23      0.00
    3    0    5    -39.55      0.00
    3    0    6     24.38      0.00
    3    0    7     -6.06      0.00
    3    0    8      8.60      0.00
    3    0    9    -10.94      0.00
    3    0   10      4.58      0.00
    3    0   11      5.99      0.00
    3    0   12     -7.55      0.00
    3    0   13      3.58      0.00
    3    0   14     -0.74      0.00
    3    0   15     -1.75      0.00
    3    0   16     -1.02      0.00
    3    0   17      1.70      0.00
    3    0   18     -0.06      0.00
    3    0   19     -1.56      0.00
    3    0   20      2.01      0.00
    3    0   21     -0.43      0.00
   -3   -1   19      0.11      0.00
   -3   -1   18     -0.29      0.00
   -3   -1   17     -0.90      0.00
   -3   -1   16      1.73      0.00
   -3   -1   15     -0.40      0.00
   -3   -1   14     -1.27      0.00
   -3   -1   13      0.58      0.00
   -3   -1   12      2.98      0.00
   -3   -1   11     -1.54      0.00
   -3   -1   10      0.55      0.00
   -3   -1    9     -0.35      0.00
   -3   -1    8     -2.90      0.00
   -3   -1    7     -3.57      0.00
   -3   -1    6      9.44      0.00
   -3   -1    5      2.11      0.00
   -3   -1    4    -16.59      0.00
   -3   -1    3      7.05      0.00
   -3   -1    2     22.73      0.00
   -3   -1    1    -45.45      0.00
    3    1    0     -1.82      0.00
    3    1    1     93.69      0.00
    3    1    2      3.41      0.00
    3    1    3     -3.76      0.00
    3    1    4      6.16      0.00
    3    1    5      8.34      0.00
    3    1    6    -20.69      0.00
    3    1    7     19.61      0.00
    3    1    8    -16.70      0.00
    3    1    9     11.87      0.00
    3    1   10     -9.88      0.00
    3    1   11      7.47      0.00
    3    1   12     -7.08      0.00
    3    1   13      1.40      0.00
    3    1   14      2.22      0.00
    3    1   15     -0.30      0.00
    3    1   16      0.49      0.00
    3    1   17      1.91      0.00
    3    1   18     -1.02      0.00
    3    1   19      0.39      0.00
    3    1   20     -0.65      0.00
    3    1   21      0.63      0.00
    3    1   22     -0.23      0.00
   -3   -2   19      0.21      0.00
   -3   -2   18     -0.13      0.00
   -3   -2   17      0.09      0.00
   -3   -2   16      0.86      0.00
   -3   -2   15      0.86      0.00
   -3   -2   14     -1.88      0.00
   -3   -2   13      3.74      0.00
   -3   -2   12     -2.74      0.00
   -3   -2   11     -3.57      0.00
   -3   -2   10      2.10      0.00
   -3   -2    9      0.64      0.00
   -3   -2    8     -0.90      0.00
   -3   -2    7     -2.23      0.00
   -3   -2    6      4.67      0.00
   -3   -2    5     -0.88      0.00
   -3   -2    4     -6.37      0.00
   -3   -2    3     11.73      0.00
   -3   -2    2     16.52      0.00
   -3   -2    1    -27.64      0.00
    3    2    0     48.41      0.00
    3    2    1    -29.29      0.00
    3    2    2    -60.43      0.00
    3    2    3      3.89      0.00
    3    2    4     31.43      0.00
    3    2    5    -13.78      0.00
    3    2    6      6.12      0.00
    3    2    7      3.73      0.00
    3    2    8      8.24      0.00
    3    2    9    -10.61      0.00
    3    2   10      3.76      0.00
    3    2   11      0.88      0.00
    3    2   12     -1.53      0.00
    3    2   13      0.84      0.00
    3    2   14     -1.78      0.00
    3    2   15      0.89      0.00
    3    2   16     -2.49      0.00
    3    2   17      0.28      0.00
    3    2   18      1.27      0.00
    3    2   19     -2.00      0.00
    3    2   20      1.70      0.00
    3    2   21     -0.96      0.00
    3    2   22      0.88      0.00
   -3   -3   18     -1.08      0.00
   -3   -3   17      0.64      0.00
   -3   -3   16      0.28      0.00
   -3   -3   15      1.05      0.00
   -3   -3   14     -1.51      0.00
   -3   -3   13     -1.16      0.00
   -3   -3   12      4.11      0.00
   -3   -3   11     -0.76      0.00
   -3   -3   10      0.13      0.00
   -3   -3    9      2.05      0.00
   -3   -3    8     -4.77      0.00
   -3   -3    7      1.39      0.00
   -3   -3    6     -3.66      0.00
   -3   -3    5      5.77      0.00
   -3   -3    4     -2.12      0.00
   -3   -3    3    -10.52      0.00
   -3   -3    2     26.26      0.00
   -3   -3    1    -32.55      0.00
    3    3    0     16.11      0.00
    3    3    1      1.89      0.00
    3    3    2     50.01      0.00
    3    3    3     20.23      0.00
    3    3    4    -20.08      0.00
    3    3    5      3.32      0.00
    3    3    6      9.53      0.00
    3    3    7    -16.26      0.00
    3    3    8      5.04      0.00
    3    3    9     -1.41      0.00
    3    3   10      2.06      0.00
    3    3   11     -0.65      0.00
    3    3   12     -0.80      0.00
    3    3   13     -1.01      0.00
    3    3   14      0.53      0.00
    3    3   15      1.21      0.00
    3    3   16      2.31      0.00
    3    3   17     -1.93      0.00
    3    3   18      2.78      0.00
    3    3   19     -0.64      0.00
    3    3   20     -0.19      0.00
    3    3   21      0.72      0.00
    3    3   22     -0.08      0.00
   -3   -4   18      0.68      0.00
   -3   -4   17     -0.07      0.00
   -3   -4   16      0.30      0.00
   -3   -4   15      0.62      0.00
   -3   -4   14     -1.16      0.00
   -3   -4   13      3.38      0.00
   -3   -4   12     -1.55      0.00
   -3   -4   11     -1.93      0.00
   -3   -4   10     -2.19      0.00
   -3   -4    9      4.20      0.00
   -3   -4    8     -4.88      0.00
   -3   -4    7      2.90      0.00
   -3   -4    6     -2.57      0.00
   -3   -4    5      8.77      0.00
   -3   -4    4     -6.06      0.00
   -3   -4    3     -1.46      0.00
   -3   -4    2      9.43      0.00
   -3   -4    1      7.31      0.00
    3    4    0    -13.30      0.00
    3    4    1     29.50      0.00
    3    4    2    -47.98      0.00
    3    4    3      7.16      0.00
    3    4    4    -22.02      0.00
    3    4    5     25.56      0.00
    3    4    6      8.93      0.00
    3    4    7    -18.87      0.00
    3    4    8     23.39      0.00
    3    4    9     -5.37      0.00
    3    4   10     -7.27      0.00
    3    4   11      3.63      0.00
    3    4   12      0.01      0.00
    3    4   13     -1.66      0.00
    3    4   14     -0.59      0.00
    3    4   15      0.32      0.00
    3    4   16     -0.93      0.00
    3    4   17     -1.07      0.00
    3    4   18      0.90      0.00
    3    4   19     -0.32      0.00
    3    4   20     -0.17      0.00
    3    4   21      0.59      0.00
    3    4   22     -0.20      0.00
   -3   -5   17     -0.30      0.00
   -3   -5   16     -0.74      0.00
   -3   -5   15      2.00      0.00
   -3   -5   14     -0.14      0.00
   -3   -5   13     -2.01      0.00
   -3   -5   12      1.21      0.00
   -3   -5   11      2.84      0.00
   -3   -5   10      0.13      0.00
   -3   -5    9     -1.15      0.00
   -3   -5    8      2.14      0.00
   -3   -5    7     -1.65      0.00
   -3   -5    6     -3.18      0.00
   -3   -5    5     -2.16      0.00
   -3   -5    4      4.85      0.00
   -3   -5    3    -10.86      0.00
   -3   -5    2     13.93      0.00
   -3   -5    1    -10.44      0.00
    3    5    0      4.74      0.00
    3    5    1    -13.39      0.00
    3    5    2     38.68      0.00
    3    5    3     -7.41      0.00
    3    5    4     20.06      0.00
    3    5    5    -15.83      0.00
    3    5    6     17.31      0.00
    3    5    7    -22.52      0.00
    3    5    8      8.15      0.00
    3    5    9     -1.55      0.00
    3    5   10     -4.03      0.00
    3    5   11      5.89      0.00
    3    5   12      0.21      0.00
    3    5   13     -3.86      0.00
    3    5   14      2.06      0.00
    3    5   15      0.23      0.00
    3    5   16      3.12      0.00
    3    5   17     -1.96      0.00
    3    5   18      0.81      0.00
    3    5   19      1.46      0.00
    3    5   20     -0.92      0.00
    3    5   21      1.18      0.00
    3    5   22     -0.76      0.00
   -3   -6   17     -0.23      0.00
   -3   -6   16      0.79      0.00
   -3   -6   15      0.91      0.00
   -3   -6   14     -0.57      0.00
   -3   -6   13     -0.37      0.00
   -3   -6   12      2.02      0.00
   -3   -6   11     -0.24      0.00
   -3   -6   10     -2.98      0.00
   -3   -6    9      0.23      0.00
   -3   -6    8      0.18      0.00
   -3   -6    7      1.21      0.00
   -3   -6    6     -5.52      0.00
   -3   -6    5     11.31      0.00
   -3   -6    4     -0.29      0.00
   -3   -6    3     -5.69      0.00
   -3   -6    2     -0.03      0.00
   -3   -6    1     15.42      0.00
    3    6    0    -15.97      0.00
    3    6    1     14.65      0.00
    3    6    2     -8.27      0.00
    3    6    3      8.50      0.00
    3    6    4    -38.61      0.00
    3    6    5     36.63      0.00
    3    6    6    -12.69      0.00
    3    6    7      0.79      0.00
    3    6    8      8.33      0.00
    3    6    9      2.97      0.00
    3    6   10     -5.84      0.00
    3    6   11     -1.12      0.00
    3    6   12      4.37      0.00
    3    6   13     -7.43      0.00
    3    6   14      4.23      0.00
    3    6   15     -1.18      0.00
    3    6   16     -1.03      0.00
    3    6   17      0.85      0.00
    3    6   18     -0.60      0.00
    3    6   19      1.12      0.00
    3    6   20     -0.37      0.00
    3    6   21      0.42      0.00
    3    6   22      0.37      0.00
   -3   -7   16     -1.72      0.00
   -3   -7   15      1.83      0.00
   -3   -7   14     -0.22      0.00
   -3   -7   13     -1.61      0.00
   -3   -7   12      2.27      0.00
   -3   -7   11     -0.12      0.00
   -3   -7   10      1.51      0.00
   -3   -7    9     -0.95      0.00
   -3   -7    8      3.21      0.00
   -3   -7    7     -1.14      0.00
   -3   -7    6     -2.81      0.00
   -3   -7    5     -0.47      0.00
   -3   -7    4     -2.87      0.00
   -3   -7    3     -4.73      0.00
   -3   -7    2      7.22      0.00
   -3   -7    1     -2.54      0.00
    3    7    0     -2.23      0.00
    3    7    1     -4.87      0.00
    3    7    2     12.70      0.00
    3    7    3     -5.89      0.00
    3    7    4      5.13      0.00
    3    7    5      9.53      0.00
    3    7    6     -3.99      0.00
    3    7    7    -10.05      0.00
    3    7    8     12.87      0.00
    3    7    9    -15.76      0.00
    3    7   10      7.04      0.00
    3    7   11     -1.75      0.00
    3    7   12      1.99      0.00
    3    7   13      0.39      0.00
    3    7   14     -0.40      0.00
    3    7   15     -0.65      0.00
    3    7   16      2.99      0.00
    3    7   17     -1.22      0.00
    3    7   18      0.27      0.00
    3    7   19     -0.18      0.00
    3    7   20      0.82      0.00
    3    7   21     -1.10      0.00
    3    7   22      0.72      0.00
   -3   -8   16     -0.54      0.00
   -3   -8   15      1.63      0.00
   -3   -8   14     -0.36      0.00
   -3   -8   13     -0.29      0.00
   -3   -8   12      0.26      0.00
   -3   -8   11      0.71      0.00
   -3   -8   10     -0.97      0.00
   -3   -8    9      0.22      0.00
   -3   -8    8     -2.49      0.00
   -3   -8    7      1.45      0.00
   -3   -8    6      0.61      0.00
   -3   -8    5     -2.25      0.00
   -3   -8    4      9.93      0.00
   -3   -8    3     -4.47      0.00
   -3   -8    2      0.64      0.00
   -3   -8    1     -0.32      0.00
    3    8    0     -0.32      0.00
    3    8    1      4.39      0.00
    3    8    2     -8.67      0.00
    3    8    3     16.39      0.00
    3    8    4    -21.92      0.00
    3    8    5      8.67      0.00
    3    8    6     -0.56      0.00
    3    8    7     -1.61      0.00
    3    8    8      3.90      0.00
    3    8    9      0.54      0.00
    3    8   10      1.60      0.00
    3    8   11     -0.61      0.00
    3    8   12     -2.30      0.00
    3    8   13      1.29      0.00
    3    8   14     -2.34      0.00
    3    8   15      0.36      0.00
    3    8   16      2.19      0.00
    3    8   17     -0.88      0.00
    3    8   18     -0.08      0.00
    3    8   19      1.63      0.00
    3    8   20     -0.45      0.00
    3    8   21      1.03      0.00
    3    8   22      0.76      0.00
   -3   -9   15      0.12      0.00
   -3   -9   14      1.00      0.00
   -3   -9   13     -1.71      0.00
   -3   -9   12      1.32      0.00
   -3   -9   11     -0.35      0.00
   -3   -9   10      2.14      0.00
   -3   -9    9     -1.12      0.00
   -3   -9    8      0.06      0.00
   -3   -9    7      3.96      0.00
   -3   -9    6     -2.68      0.00
   -3   -9    5     -1.69      0.00
   -3   -9    4     -1.25      0.00
   -3   -9    3      0.43      0.00
   -3   -9    2     -9.69      0.00
   -3   -9    1     12.89      0.00
    3    9    0     -8.26      0.00
    3    9    1      8.58      0.00
    3    9    2    -11.43      0.00
    3    9    3     11.80      0.00
    3    9    4     -6.26      0.00
    3    9    5      5.02      0.00
    3    9    6      1.61      0.00
    3    9    7     -0.39      0.00
    3    9    8     -6.45      0.00
    3    9    9      4.76      0.00
    3    9   10     -6.76      0.00
    3    9   11      4.27      0.00
    3    9   12     -4.77      0.00
    3    9   13      7.06      0.00
    3    9   14     -2.14      0.00
    3    9   15     -2.48      0.00
    3    9   16      4.93      0.00
    3    9   17     -2.75      0.00
    3    9   18     -0.34      0.00
    3    9   19      0.88      0.00
    3    9   20     -0.13      0.00
    3    9   21     -1.87      0.00
    3    9   22      0.88      0.00
   -3  -10   15     -0.82      0.00
   -3  -10   14      1.18      0.00
   -3  -10   13     -0.33      0.00
   -3  -10   12     -0.35      0.00
   -3  -10   11     -0.98      0.00
   -3  -10   10      2.02      0.00
   -3  -10    9     -1.19      0.00
   -3  -10    8     -1.33      0.00
   -3  -10    7     -0.83      0.00
   -3  -10    6      3.06      0.00
   -3  -10    5     -6.72      0.00
   -3  -10    4      9.61      0.00
   -3  -10    3     -2.57      0.00
   -3  -10    2      2.54      0.00
   -3  -10    1     -3.16      0.00
    3   10    0      3.55      0.00
    3   10    1     -9.84      0.00
    3   10    2      3.69      0.00
    3   10    3      1.26      0.00
    3   10    4     -0.43      0.00
    3   10    5    -10.55      0.00
    3   10    6      8.00      0.00
    3   10    7     -1.17      0.00
    3   10    8     -4.80      0.00
    3   10    9      7.32      0.00
    3   10   10      1.40      0.00
    3   10   11     -3.73      0.00
    3   10   12      3.73      0.00
    3   10   13     -2.91      0.00
    3   10   14      0.91      0.00
    3   10   15     -3.10      0.00
    3   10   16      4.26      0.00
    3   10   17     -0.06      0.00
    3   10   18     -1.83      0.00
    3   10   19      3.21      0.00
    3   10   20     -0.86      0.00
    3   10   21      0.51      0.00
    3   10   22      1.90      0.00
   -3  -11   14      0.78      0.00
   -3  -11   13      0.48      0.00
   -3  -11   12     -1.74      0.00
   -3  -11   11      0.46      0.00
   -3  -11   10      2.31      0.00
   -3  -11    9     -1.80      0.00
   -3  -11    8     -1.08      0.00
   -3  -11    7      3.97      0.00
   -3  -11    6      0.00      0.00
   -3  -11    5     -2.09      0.00
   -3  -11    4      0.73      0.00
   -3  -11    3      0.49      0.00
   -3  -11    2     -8.67      0.00
   -3  -11    1      6.18      0.00
    3   11    0     -1.09      0.00
    3   11    1      8.33      0.00
    3   11    2     -7.67      0.00
    3   11    3      8.66      0.00
    3   11    4     -5.32      0.00
    3   11    5      4.56      0.00
    3   11    6      0.05      0.00
    3   11    7      2.93      0.00
    3   11    8     -7.12      0.00
    3   11    9      3.93      0.00
    3   11   10     -4.18      0.00
    3   11   11     -0.62      0.00
    3   11   12     -0.65      0.00
    3   11   13      4.23      0.00
    3   11   14     -1.87      0.00
    3   11   15      0.78      0.00
    3   11   16     -0.07      0.00
    3   11   17      1.91      0.00
    3   11   18     -2.65      0.00
    3   11   19      0.27      0.00
    3   11   20      1.31      0.00
    3   11   21     -3.27      0.00
    3   11   22      1.70      0.00
   -3  -12   13      0.52      0.00
   -3  -12   12     -1.30      0.00
   -3  -12   11     -0.05      0.00
   -3  -12   10      0.55      0.00
   -3  -12    9     -0.24      0.00
   -3  -12    8     -0.96      0.00
   -3  -12    7      0.27      0.00
   -3  -12    6     -1.47      0.00
   -3  -12    5     -1.52      0.00
   -3  -12    4      2.60      0.00
   -3  -12    3     -0.22      0.00
   -3  -12    2      2.53      0.00
   -3  -12    1      0.92      0.00
    3   12    0      0.44      0.00
    3   12    1    -10.20      0.00
    3   12    2      4.69      0.00
    3   12    3     -4.54      0.00
    3   12    4      5.10      0.00
    3   12    5    -10.26      0.00
    3   12    6      6.64      0.00
    3   12    7     -3.31      0.00
    3   12    8      0.85      0.00
    3   12    9      0.61      0.00
    3   12   10      3.96      0.00
    3   12   11     -1.54      0.00
    3   12   12      2.21      0.00
    3   12   13     -1.04      0.00
    3   12   14     -2.34      0.00
    3   12   15      1.19      0.00
    3   12   16     -0.90      0.00
    3   12   17      2.01      0.00
    3   12   18     -1.51      0.00
    3   12   19      1.19      0.00
    3   12   20      0.61      0.00
    3   12   21      0.41      0.00
    3   12   22     -0.06      0.00
   -3  -13   12     -0.93      0.00
   -3  -13   11     -0.72      0.00
   -3  -13   10      1.26      0.00
   -3  -13    9     -0.47      0.00
   -3  -13    8     -1.50      0.00
   -3  -13    7      1.45      0.00
   -3  -13    6      1.36      0.00
   -3  -13    5     -0.82      0.00
   -3  -13    4      1.12      0.00
   -3  -13    3     -1.34      0.00
   -3  -13    2     -2.16      0.00
   -3  -13    1     -0.80      0.00
    3   13    0     -2.95      0.00
    3   13    1     10.88      0.00
    3   13    2     -1.99      0.00
    3   13    3     -0.84      0.00
    3   13    4      3.24      0.00
    3   13    5     -0.72      0.00
    3   13    6      1.63      0.00
    3   13    7      0.86      0.00
    3   13    8     -1.72      0.00
    3   13    9     -0.03      0.00
    3   13   10     -1.96      0.00
    3   13   11      1.18      0.00
    3   13   12     -3.23      0.00
    3   13   13      1.52      0.00
    3   13   14      1.85      0.00
    3   13   15      0.73      0.00
    3   13   16     -0.50      0.00
    3   13   17      0.40      0.00
    3   13   18      0.46      0.00
    3   13   19     -0.80      0.00
    3   13   20      0.10      0.00
    3   13   21     -1.24      0.00
    3   13   22      0.34      0.00
   -3  -14   11     -0.35      0.00
   -3  -14   10     -0.43      0.00
   -3  -14    9      0.45      0.00
   -3  -14    8     -0.77      0.00
   -3  -14    7      0.98      0.00
   -3  -14    6     -2.36      0.00
   -3  -14    5      0.98      0.00
   -3  -14    4     -1.58      0.00
   -3  -14    3      0.95      0.00
   -3  -14    2      1.99      0.00
   -3  -14    1      1.69      0.00
    3   14    0      1.93      0.00
    3   14    1     -4.04      0.00
    3   14    2     -2.19      0.00
    3   14    3     -2.12      0.00
    3   14    4      5.12      0.00
    3   14    5     -4.91      0.00
    3   14    6      0.19      0.00
    3   14    7      2.57      0.00
    3   14    8     -2.22      0.00
    3   14    9      0.68      0.00
    3   14   10      1.33      0.00
    3   14   11      1.60      0.00
    3   14   12     -1.61      0.00
    3   14   13      2.25      0.00
    3   14   14     -0.92      0.00
    3   14   15     -1.97      0.00
    3   14   16     -0.98      0.00
    3   14   17      0.69      0.00
    3   14   18     -0.26      0.00
    3   14   19      0.98      0.00
    3   14   20     -1.68      0.00
    3   14   21      1.87      0.00
   -3  -15   11     -0.21      0.00
   -3  -15   10     -0.55      0.00
   -3  -15    9      0.25      0.00
   -3  -15    8      0.22      0.00
   -3  -15    7     -1.87      0.00
   -3  -15    6      1.95      0.00
   -3  -15    5     -1.18      0.00
   -3  -15    4      1.68      0.00
   -3  -15    3     -2.15      0.00
   -3  -15    2      2.11      0.00
   -3  -15    1     -5.72      0.00
    3   15    0     -0.02      0.00
    3   15    1      1.20      0.00
    3   15    2      5.78      0.00
    3   15    3     -5.77      0.00
    3   15    4      7.31      0.00
    3   15    5     -4.27      0.00
    3   15    6      1.01      0.00
    3   15    7      0.60      0.00
    3   15    8      1.47      0.00
    3   15    9     -2.72      0.00
    3   15   10      1.72      0.00
    3   15   11      0.31      0.00
    3   15   12     -2.05      0.00
    3   15   13     -0.30      0.00
    3   15   14      0.81      0.00
    3   15   15      0.73      0.00
    3   15   16      0.22      0.00
    3   15   17      1.65      0.00
    3   15   18     -0.87      0.00
    3   15   19      0.12      0.00
    3   15   20     -0.22      0.00
    3   15   21     -0.19      0.00
   -3  -16    9      0.00      0.00
   -3  -16    8     -0.24      0.00
   -3  -16    7      0.45      0.00
   -3  -16    6     -0.59      0.00
   -3  -16    5      1.89      0.00
   -3  -16    4     -3.34      0.00
   -3  -16    3      1.76      0.00
   -3  -16    2     -0.01      0.00
   -3  -16    1      2.39      0.00
    3   16    0      1.41      0.00
    3   16    1      2.30      0.00
    3   16    2     -5.11      0.00
    3   16    3     -0.10      0.00
    3   16    4      1.66      0.00
    3   16    5     -0.38      0.00
    3   16    6     -2.69      0.00
    3   16    7      5.16      0.00
    3   16    8     -2.45      0.00
    3   16    9     -0.57      0.00
    3   16   10     -0.27      0.00
    3   16   11      1.29      0.00
    3   16   12     -0.92      0.00
    3   16   13     -0.02      0.00
    3   16   14      1.78      0.00
    3   16   15     -1.67      0.00
    3   16   16     -0.82      0.00
    3   16   17     -1.59      0.00
    3   16   18      0.13      0.00
    3   16   19      0.04      0.00
    3   16   20      0.01      0.00
   -3  -17    8     -1.03      0.00
   -3  -17    7      1.33      0.00
   -3  -17    6     -0.98      0.00
   -3  -17    5     -0.73      0.00
   -3  -17    4      0.49      0.00
   -3  -17    3     -0.25      0.00
   -3  -17    2      2.01      0.00
   -3  -17    1     -4.17      0.00
    3   17    0     -0.74      0.00
    3   17    1     -1.68      0.00
    3   17    2      4.18      0.00
    3   17    3     -2.47      0.00
    3   17    4      3.21      0.00
    3   17    5     -0.09      0.00
    3   17    6     -0.95      0.00
    3   17    7     -0.19      0.00
    3   17    8      0.53      0.00
    3   17    9     -1.26      0.00
    3   17   10      2.04      0.00
    3   17   11     -0.30      0.00
    3   17   12      0.18      0.00
    3   17   13     -0.55      0.00
    3   17   14     -1.54      0.00
    3   17   15      1.61      0.00
    3   17   16     -1.66      0.00
    3   17   17      2.66      0.00
    3   17   18     -0.72      0.00
    3   17   19      0.87      0.00
    3   17   20     -0.64      0.00
   -3  -18    7      0.04      0.00
   -3  -18    6     -0.02      0.00
   -3  -18    5      0.83      0.00
   -3  -18    4      0.01      0.00
   -3  -18    3     -0.81      0.00
   -3  -18    2     -0.58      0.00
   -3  -18    1      2.00      0.00
    3   18    0      0.01      0.00
    3   18    1      3.38      0.00
    3   18    2     -2.18      0.00
    3   18    3     -2.01      0.00
    3   18    4     -0.17      0.00
    3   18    5      1.23      0.00
    3   18    6     -2.24      0.00
    3   18    7      1.20      0.00
    3   18    8      1.27      0.00
    3   18    9      0.26      0.00
    3   18   10     -1.27      0.00
    3   18   11     -0.97      0.00
    3   18   12      0.59      0.00
    3   18   13     -0.62      0.00
    3   18   14      0.74      0.00
    3   18   15      0.05      0.00
    3   18   16      0.18      0.00
    3   18   17     -1.50      0.00
    3   18   18     -0.72      0.00
    3   18   19     -0.35      0.00
   -3  -19    6      0.06      0.00
   -3  -19    5     -0.12      0.00
   -3  -19    4     -0.56      0.00
   -3  -19    3     -0.16      0.00
   -3  -19    2      1.90      0.00
   -3  -19    1     -0.46      0.00
    3   19    0     -1.78      0.00
    3   19    1     -1.53      0.00
    3   19    2      2.17      0.00
    3   19    3     -0.23      0.00
    3   19    4      1.04      0.00
    3   19    5      1.54      0.00
    3   19    6      0.10      0.00
    3   19    7     -1.60      0.00
    3   19    8      0.45      0.00
    3   19    9     -1.09      0.00
    3   19   10     -0.19      0.00
    3   19   11      0.45      0.00
    3   19   12      1.34      0.00
    3   19   13     -0.51      0.00
    3   19   14     -1.39      0.00
    3   19   15      0.16      0.00
    3   19   16     -0.98      0.00
    3   19   17      2.13      0.00
    3   19   18     -1.76      0.00
   -3  -20    4      0.30      0.00
   -3  -20    3     -0.78      0.00
   -3  -20    2     -0.41      0.00
   -3  -20    1      0.08      0.00
    3   20    0     -0.46      0.00
    3   20    1      2.15      0.00
    3   20    2     -0.32      0.00
    3   20    3     -0.87      0.00
    3   20    4     -3.54      0.00
    3   20    5      2.24      0.00
    3   20    6     -0.77      0.00
    3   20    7     -1.65      0.00
    3   20    8      1.78      0.00
    3   20    9      1.87      0.00
    3   20   10     -1.15      0.00
    3   20   11     -0.02      0.00
    3   20   12     -0.08      0.00
    3   20   13     -1.74      0.00
    3   20   14      1.64      0.00
    3   20   15      0.94      0.00
    3   20   16     -1.47      0.00
    3   20   17      0.79      0.00
   -3  -21    2      1.19      0.00
   -3  -21    1      1.44      0.00
    3   21    0     -1.33      0.00
    3   21    1      0.09      0.00
    3   21    2     -0.60      0.00
    3   21    3      1.07      0.00
    3   21    4     -0.20      0.00
    3   21    5      3.41      0.00
    3   21    6     -1.56      0.00
    3   21    7     -0.35      0.00
    3   21    8     -0.35      0.00
    3   21    9     -0.38      0.00
    3   21   10     -0.90      0.00
    3   21   11     -1.07      0.00
    3   21   12      2.23      0.00
    3   21   13     -0.78      0.00
    3   21   14      0.06      0.00
    3   21   15     -0.80      0.00
    3   21   16     -0.33      0.00
    3   22    0     -0.37      0.00
    3   22    1      0.15      0.00
    3   22    2      1.37      0.00
    3   22    3     -0.79      0.00
    3   22    4     -1.58      0.00
    3   22    5     -0.27      0.00
    3   22    6      0.30      0.00
    3   22    7     -0.91      0.00
    3   22    8      1.68      0.00
    3   22    9     -0.06      0.00
    3   22   10      0.53      0.00
    3   22   11      0.23      0.00
    3   22   12      0.03      0.00
    3   22   13     -0.73      0.00
    3   22   14      0.05      0.00
    3   23    3      1.36      0.00
    3   23    4     -1.95      0.00
    3   23    5      3.36      0.00
    3   23    6     -1.17      0.00
    3   23    7      0.20      0.00
    3   23    8     -1.06      0.00
    3   23    9     -0.23      0.00
    3   23   10      0.41      0.00
    3   23   11     -0.90      0.00
   -4   22    6      0.49      0.00
   -4   22    5     -1.14      0.00
   -4   22    4      1.36      0.00
   -4   22    3     -0.07      0.00
   -4   22    2     -0.04      0.00
   -4   21   10     -0.58      0.00
   -4   21    9     -0.07      0.00
   -4   21    7      0.65      0.00
   -4   21    6     -0.22      0.00
   -4   21    5      0.60      0.00
   -4   21    4      0.25      0.00
   -4   21    3     -0.90      0.00
   -4   21    2     -0.26      0.00
   -4   21    1      0.05      0.00
   -4   21    0      0.09      0.00
    4  -21    1     -1.22      0.00
    4  -21    2      1.12      0.00
   -4   20   12     -0.16      0.00
   -4   20   11      1.62      0.00
   -4   20   10      0.80      0.00
   -4   20    9     -1.61      0.00
   -4   20    8      0.90      0.00
   -4   20    7     -1.04      0.00
   -4   20    6      1.59      0.00
   -4   20    5     -2.46      0.00
   -4   20    4      1.43      0.00
   -4   20    3      0.10      0.00
   -4   20    2      1.05      0.00
   -4   20    1      0.36      0.00
   -4   20    0     -0.15      0.00
    4  -20    1      1.40      0.00
    4  -20    2      0.27      0.00
    4  -20    3     -0.88      0.00
    4  -20    4      0.06      0.00
   -4   19   14     -0.62      0.00
   -4   19   13      2.05      0.00
   -4   19   12     -3.60      0.00
   -4   19   11      2.98      0.00
   -4   19   10     -1.95      0.00
   -4   19    9      0.49      0.00
   -4   19    8     -1.84      0.00
   -4   19    7      3.14      0.00
   -4   19    6     -2.16      0.00
   -4   19    5      1.34      0.00
   -4   19    4     -1.23      0.00
   -4   19    3      1.16      0.00
   -4   19    2     -1.18      0.00
   -4   19    1     -1.81      0.00
   -4   19    0      1.27      0.00
    4  -19    1     -2.23      0.00
    4  -19    2      0.53      0.00
    4  -19    3      0.30      0.00
    4  -19    4      0.31      0.00
    4  -19    5      0.10      0.00
    4  -19    6      0.12      0.00
   -4   18   15      0.10      0.00
   -4   18   14     -0.94      0.00
   -4   18   13      2.18      0.00
   -4   18   12     -0.97      0.00
   -4   18   11     -0.12      0.00
   -4   18   10      0.98      0.00
   -4   18    9     -1.00      0.00
   -4   18    8      1.21      0.00
   -4   18    7     -0.90      0.00
   -4   18    6      1.42      0.00
   -4   18    5     -3.01      0.00
   -4   18    4      2.69      0.00
   -4   18    3     -1.15      0.00
   -4   18    2      1.84      0.00
   -4   18    1     -0.86      0.00
   -4   18    0      1.60      0.00
    4  -18    1      2.09      0.00
    4  -18    2     -1.01      0.00
    4  -18    3      0.49      0.00
    4  -18    4     -1.43      0.00
    4  -18    5      1.17      0.00
    4  -18    6     -1.14      0.00
    4  -18    7      1.55      0.00
    4  -18    8     -1.14      0.00
   -4   17   16      0.27      0.00
   -4   17   15      1.78      0.00
   -4   17   14     -1.46      0.00
   -4   17   13     -0.08      0.00
   -4   17   12      0.04      0.00
   -4   17   11     -1.44      0.00
   -4   17   10      2.61      0.00
   -4   17    9     -0.95      0.00
   -4   17    8     -1.69      0.00
   -4   17    7      0.80      0.00
   -4   17    6     -0.90      0.00
   -4   17    5      1.45      0.00
   -4   17    4     -1.14      0.00
   -4   17    3     -0.22      0.00
   -4   17    2      0.00      0.00
   -4   17    1     -0.84      0.00
   -4   17    0     -0.68      0.00
    4  -17    1     -1.04      0.00
    4  -17    2     -2.08      0.00
    4  -17    3      2.61      0.00
    4  -17    4     -0.14      0.00
    4  -17    5      0.62      0.00
    4  -17    6     -0.14      0.00
    4  -17    7     -0.68      0.00
    4  -17    8      0.52      0.00
    4  -17    9      0.70      0.00
    4  -17   10     -0.02      0.00
   -4   16   16     -0.31      0.00
   -4   16   15      1.24      0.00
   -4   16   14     -2.48      0.00
   -4   16   13      0.85      0.00
   -4   16   12      2.47      0.00
   -4   16   11     -2.77      0.00
   -4   16   10      1.28      0.00
   -4   16    9     -1.60      0.00
   -4   16    8     -0.25      0.00
   -4   16    7      2.00      0.00
   -4   16    6      0.54      0.00
   -4   16    5     -3.07      0.00
   -4   16    4      2.83      0.00
   -4   16    3     -3.15      0.00
   -4   16    2      4.62      0.00
   -4   16    1     -2.87      0.00
   -4   16    0     -0.38      0.00
    4  -16    1      5.40      0.00
    4  -16    2     -2.10      0.00
    4  -16    3      0.66      0.00
    4  -16    4     -2.08      0.00
    4  -16    5      0.46      0.00
    4  -16    6      0.25      0.00
    4  -16    7     -1.24      0.00
    4  -16    8      1.50      0.00
    4  -16    9     -1.37      0.00
    4  -16   10      0.03      0.00
    4  -16   11      0.48      0.00
   -4   15   17     -1.57      0.00
   -4   15   16      1.11      0.00
   -4   15   15      0.63      0.00
   -4   15   14      0.74      0.00
   -4   15   13     -3.40      0.00
   -4   15   12      4.19      0.00
   -4   15   11     -4.82      0.00
   -4   15   10      4.56      0.00
   -4   15    9     -2.56      0.00
   -4   15    8      2.68      0.00
   -4   15    7     -2.28      0.00
   -4   15    6     -0.99      0.00
   -4   15    5      0.48      0.00
   -4   15    4      2.69      0.00
   -4   15    3     -3.30      0.00
   -4   15    2      1.20      0.00
   -4   15    1      1.00      0.00
   -4   15    0     -1.73      0.00
    4  -15    1      0.60      0.00
    4  -15    2     -3.71      0.00
    4  -15    3      1.21      0.00
    4  -15    4      3.36      0.00
    4  -15    5     -1.28      0.00
    4  -15    6      1.36      0.00
    4  -15    7     -1.49      0.00
    4  -15    8      1.35      0.00
    4  -15    9      0.78      0.00
    4  -15   10     -1.06      0.00
    4  -15   11      0.94      0.00
    4  -15   12     -1.66      0.00
   -4   14   18     -0.01      0.00
   -4   14   17      0.82      0.00
   -4   14   16     -0.38      0.00
   -4   14   15      0.47      0.00
   -4   14   14     -0.78      0.00
   -4   14   13     -0.28      0.00
   -4   14   12      1.24      0.00
   -4   14   11      0.25      0.00
   -4   14   10     -3.03      0.00
   -4   14    9      3.54      0.00
   -4   14    8     -4.67      0.00
   -4   14    7      1.98      0.00
   -4   14    6      0.06      0.00
   -4   14    5      1.53      0.00
   -4   14    4     -2.00      0.00
   -4   14    3     -2.41      0.00
   -4   14    2      4.53      0.00
   -4   14    1     -0.77      0.00
   -4   14    0     -5.08      0.00
    4  -14    1      6.61      0.00
    4  -14    2      0.49      0.00
    4  -14    3     -0.04      0.00
    4  -14    4     -1.92      0.00
    4  -14    5     -0.80      0.00
    4  -14    6      0.41      0.00
    4  -14    7     -0.81      0.00
    4  -14    8     -0.16      0.00
    4  -14    9      0.57      0.00
    4  -14   10     -1.24      0.00
    4  -14   11      0.79      0.00
    4  -14   12      1.42      0.00
    4  -14   13     -0.75      0.00
   -4   13   18     -0.03      0.00
   -4   13   17      0.68      0.00
   -4   13   16     -1.54      0.00
   -4   13   15      1.28      0.00
   -4   13   14      1.27      0.00
   -4   13   13     -3.04      0.00
   -4   13   12      3.64      0.00
   -4   13   11     -4.09      0.00
   -4   13   10      2.49      0.00
   -4   13    9     -0.58      0.00
   -4   13    8      2.64      0.00
   -4   13    7     -2.40      0.00
   -4   13    6      2.49      0.00
   -4   13    5     -2.58      0.00
   -4   13    4      2.13      0.00
   -4   13    3      0.59      0.00
   -4   13    2     -0.93      0.00
   -4   13    1      1.54      0.00
   -4   13    0     -1.43      0.00
    4  -13    1      3.53      0.00
    4  -13    2     -6.14      0.00
    4  -13    3     -1.31      0.00
    4  -13    4      5.35      0.00
    4  -13    5     -1.49      0.00
    4  -13    6      3.13      0.00
    4  -13    7     -2.54      0.00
    4  -13    8      1.60      0.00
    4  -13    9      1.07      0.00
    4  -13   10     -1.79      0.00
    4  -13   11      0.48      0.00
    4  -13   12     -0.82      0.00
    4  -13   13     -0.25      0.00
    4  -13   14     -1.01      0.00
   -4   12   18     -0.98      0.00
   -4   12   17     -0.01      0.00
   -4   12   16      0.38      0.00
   -4   12   15     -0.87      0.00
   -4   12   14      2.42      0.00
   -4   12   13     -3.99      0.00
   -4   12   12      3.64      0.00
   -4   12   11     -0.54      0.00
   -4   12   10     -2.24      0.00
   -4   12    9      5.29      0.00
   -4   12    8     -5.89      0.00
   -4   12    7      1.05      0.00
   -4   12    6     -0.97      0.00
   -4   12    5      1.19      0.00
   -4   12    4     -0.02      0.00
   -4   12    3     -2.91      0.00
   -4   12    2      1.95      0.00
   -4   12    1      1.70      0.00
   -4   12    0     -3.35      0.00
    4  -12    1      1.14      0.00
    4  -12    2      3.68      0.00
    4  -12    3      2.99      0.00
    4  -12    4     -0.83      0.00
    4  -12    5     -4.37      0.00
    4  -12    6      2.82      0.00
    4  -12    7     -2.69      0.00
    4  -12    8      0.34      0.00
    4  -12    9      0.95      0.00
    4  -12   10     -0.28      0.00
    4  -12   11     -0.63      0.00
    4  -12   12      2.90      0.00
    4  -12   13     -1.87      0.00
    4  -12   14      0.98      0.00
    4  -12   15      0.46      0.00
   -4   11   19      1.03      0.00
   -4   11   18     -0.77      0.00
   -4   11   17      0.99      0.00
   -4   11   16      0.12      0.00
   -4   11   15     -0.18      0.00
   -4   11   14      0.40      0.00
   -4   11   13     -0.02      0.00
   -4   11   12      1.17      0.00
   -4   11   11     -0.29      0.00
   -4   11   10     -3.42      0.00
   -4   11    9      3.38      0.00
   -4   11    8     -1.27      0.00
   -4   11    7      1.41      0.00
   -4   11    6      3.40      0.00
   -4   11    5     -3.86      0.00
   -4   11    4      2.87      0.00
   -4   11    3      2.45      0.00
   -4   11    2     -5.33      0.00
   -4   11    1      4.37      0.00
   -4   11    0     -1.56      0.00
    4  -11    1      2.10      0.00
    4  -11    2     -2.97      0.00
    4  -11    3     -5.89      0.00
    4  -11    4      5.63      0.00
    4  -11    5     -3.54      0.00
    4  -11    6      7.98      0.00
    4  -11    7     -4.52      0.00
    4  -11    8      1.91      0.00
    4  -11    9      2.02      0.00
    4  -11   10     -3.16      0.00
    4  -11   11      1.02      0.00
    4  -11   12     -2.14      0.00
    4  -11   13      2.22      0.00
    4  -11   14     -2.65      0.00
    4  -11   15      1.11      0.00
    4  -11   16     -1.65      0.00
   -4   10   19      0.55      0.00
   -4   10   18      1.12      0.00
   -4   10   17     -3.19      0.00
   -4   10   16      3.10      0.00
   -4   10   15     -3.65      0.00
   -4   10   14      4.32      0.00
   -4   10   13     -1.83      0.00
   -4   10   12     -1.05      0.00
   -4   10   11      1.99      0.00
   -4   10   10      0.60      0.00
   -4   10    9      1.61      0.00
   -4   10    8     -0.74      0.00
   -4   10    7      0.03      0.00
   -4   10    6     -2.88      0.00
   -4   10    5     -0.76      0.00
   -4   10    4     -0.23      0.00
   -4   10    3      3.83      0.00
   -4   10    2     -9.42      0.00
   -4   10    1     10.27      0.00
   -4   10    0     -0.27      0.00
    4  -10    1     -9.46      0.00
    4  -10    2     10.37      0.00
    4  -10    3      2.05      0.00
    4  -10    4      3.49      0.00
    4  -10    5     -7.24      0.00
    4  -10    6      3.12      0.00
    4  -10    7     -1.59      0.00
    4  -10    8     -2.10      0.00
    4  -10    9      2.59      0.00
    4  -10   10     -1.00      0.00
    4  -10   11      0.44      0.00
    4  -10   12      2.03      0.00
    4  -10   13     -0.12      0.00
    4  -10   14     -1.01      0.00
    4  -10   15      0.60      0.00
    4  -10   16      1.36      0.00
    4  -10   17     -0.55      0.00
   -4    9   19      0.20      0.00
   -4    9   18     -1.35      0.00
   -4    9   17      1.95      0.00
   -4    9   16     -0.78      0.00
   -4    9   15      2.89      0.00
   -4    9   14     -5.18      0.00
   -4    9   13      6.99      0.00
   -4    9   12     -6.31      0.00
   -4    9   11      8.00      0.00
   -4    9   10     -7.46      0.00
   -4    9    9      0.74      0.00
   -4    9    8      1.26      0.00
   -4    9    7      0.26      0.00
   -4    9    6      0.96      0.00
   -4    9    5      0.06      0.00
   -4    9    4      4.48      0.00
   -4    9    3     -0.29      0.00
   -4    9    2     -5.64      0.00
   -4    9    1      3.70      0.00
   -4    9    0      1.59      0.00
    4   -9    1     -8.53      0.00
    4   -9    2     11.55      0.00
    4   -9    3    -12.52      0.00
    4   -9    4      0.54      0.00
    4   -9    5      0.79      0.00
    4   -9    6      6.36      0.00
    4   -9    7     -3.42      0.00
    4   -9    8      3.16      0.00
    4   -9    9      0.69      0.00
    4   -9   10     -0.22      0.00
    4   -9   11     -1.19      0.00
    4   -9   12     -1.32      0.00
    4   -9   13      1.65      0.00
    4   -9   14     -2.60      0.00
    4   -9   15      2.65      0.00
    4   -9   16     -2.81      0.00
    4   -9   17      1.34      0.00
   -4    8   19      0.40      0.00
   -4    8   18      1.73      0.00
   -4    8   17     -1.51      0.00
   -4    8   16      2.04      0.00
   -4    8   15     -4.97      0.00
   -4    8   14      5.96      0.00
   -4    8   13     -2.80      0.00
   -4    8   12      2.31      0.00
   -4    8   11     -4.51      0.00
   -4    8   10      8.30      0.00
   -4    8    9     -4.99      0.00
   -4    8    8      5.09      0.00
   -4    8    7     -0.14      0.00
   -4    8    6     -4.62      0.00
   -4    8    5      4.39      0.00
   -4    8    4    -10.04      0.00
   -4    8    3      6.66      0.00
   -4    8    2     -4.70      0.00
   -4    8    1      2.38      0.00
   -4    8    0      7.94      0.00
    4   -8    1    -15.15      0.00
    4   -8    2     13.77      0.00
    4   -8    3     -4.82      0.00
    4   -8    4      5.98      0.00
    4   -8    5      1.35      0.00
    4   -8    6     -7.53      0.00
    4   -8    7      3.63      0.00
    4   -8    8     -2.22      0.00
    4   -8    9     -0.26      0.00
    4   -8   10     -1.49      0.00
    4   -8   11      3.09      0.00
    4   -8   12     -0.22      0.00
    4   -8   13      1.92      0.00
    4   -8   14     -0.97      0.00
    4   -8   15      0.11      0.00
    4   -8   16     -0.04      0.00
    4   -8   17      0.75      0.00
    4   -8   18     -0.55      0.00
   -4    7   19     -1.96      0.00
   -4    7   18      0.51      0.00
   -4    7   17      0.07      0.00
   -4    7   16     -0.98      0.00
   -4    7   15      3.15      0.00
   -4    7   14     -3.74      0.00
   -4    7   13      5.54      0.00
   -4    7   12     -6.67      0.00
   -4    7   11     10.35      0.00
   -4    7   10     -9.32      0.00
   -4    7    9      4.26      0.00
   -4    7    8     -5.98      0.00
   -4    7    7      6.99      0.00
   -4    7    6     -4.54      0.00
   -4    7    5     -0.57      0.00
   -4    7    4      9.45      0.00
   -4    7    3     -2.50      0.00
   -4    7    2      1.52      0.00
   -4    7    1     -8.92      0.00
   -4    7    0     10.77      0.00
    4   -7    1    -14.46      0.00
    4   -7    2     13.54      0.00
    4   -7    3     -8.97      0.00
    4   -7    4     -1.73      0.00
    4   -7    5      0.34      0.00
    4   -7    6      3.28      0.00
    4   -7    7     -1.95      0.00
    4   -7    8      7.99      0.00
    4   -7    9     -6.37      0.00
    4   -7   10      7.42      0.00
    4   -7   11     -3.10      0.00
    4   -7   12     -2.33      0.00
    4   -7   13      1.01      0.00
    4   -7   14     -0.54      0.00
    4   -7   15      0.62      0.00
    4   -7   16     -0.86      0.00
    4   -7   17      0.61      0.00
    4   -7   18      0.31      0.00
    4   -7   19     -0.47      0.00
   -4    6   19      0.39      0.00
   -4    6   18      0.96      0.00
   -4    6   17     -0.15      0.00
   -4    6   16      0.40      0.00
   -4    6   15      0.00      0.00
   -4    6   14     -1.33      0.00
   -4    6   13      3.32      0.00
   -4    6   12     -1.67      0.00
   -4    6   11     -1.27      0.00
   -4    6   10      2.64      0.00
   -4    6    9      1.26      0.00
   -4    6    8      1.60      0.00
   -4    6    7     -1.03      0.00
   -4    6    6      1.43      0.00
   -4    6    5      1.11      0.00
   -4    6    4     -9.77      0.00
   -4    6    3      1.31      0.00
   -4    6    2      1.83      0.00
   -4    6    1     -5.12      0.00
   -4    6    0      7.83      0.00
    4   -6    1      1.40      0.00
    4   -6    2     -3.85      0.00
    4   -6    3     -0.64      0.00
    4   -6    4      4.60      0.00
    4   -6    5      4.65      0.00
    4   -6    6    -10.60      0.00
    4   -6    7      6.13      0.00
    4   -6    8     -2.94      0.00
    4   -6    9     -2.41      0.00
    4   -6   10     -2.44      0.00
    4   -6   11      5.20      0.00
    4   -6   12     -4.12      0.00
    4   -6   13      6.19      0.00
    4   -6   14     -0.83      0.00
    4   -6   15     -2.29      0.00
    4   -6   16      1.59      0.00
    4   -6   17     -0.14      0.00
    4   -6   18      0.02      0.00
    4   -6   19     -0.68      0.00
   -4    5   19     -1.60      0.00
   -4    5   18      0.26      0.00
   -4    5   17     -0.62      0.00
   -4    5   16      0.92      0.00
   -4    5   15      0.78      0.00
   -4    5   14     -3.61      0.00
   -4    5   13      5.47      0.00
   -4    5   12     -3.26      0.00
   -4    5   11      2.59      0.00
   -4    5   10     -0.06      0.00
   -4    5    9      0.49      0.00
   -4    5    8     -5.02      0.00
   -4    5    7     -0.79      0.00
   -4    5    6      9.19      0.00
   -4    5    5    -11.27      0.00
   -4    5    4      8.84      0.00
   -4    5    3      6.50      0.00
   -4    5    2      5.92      0.00
   -4    5    1    -22.38      0.00
   -4    5    0     22.66      0.00
    4   -5    1    -16.47      0.00
    4   -5    2     -4.63      0.00
    4   -5    3     10.94      0.00
    4   -5    4     -4.92      0.00
    4   -5    5     -1.79      0.00
    4   -5    6     -2.78      0.00
    4   -5    7      6.23      0.00
    4   -5    8      2.19      0.00
    4   -5    9     -4.38      0.00
    4   -5   10      8.93      0.00
    4   -5   11     -3.07      0.00
    4   -5   12     -1.53      0.00
    4   -5   13     -0.98      0.00
    4   -5   14      1.62      0.00
    4   -5   15     -2.68      0.00
    4   -5   16      2.54      0.00
    4   -5   17     -0.66      0.00
    4   -5   18     -0.18      0.00
    4   -5   19      0.10      0.00
    4   -5   20     -0.09      0.00
   -4    4   19      0.39      0.00
   -4    4   18     -0.74      0.00
   -4    4   17      1.03      0.00
   -4    4   16     -0.87      0.00
   -4    4   15      2.01      0.00
   -4    4   14     -3.22      0.00
   -4    4   13      3.59      0.00
   -4    4   12      1.42      0.00
   -4    4   11     -7.10      0.00
   -4    4   10      5.87      0.00
   -4    4    9     -0.38      0.00
   -4    4    8     -0.77      0.00
   -4    4    7      3.97      0.00
   -4    4    6     -1.09      0.00
   -4    4    5      1.84      0.00
   -4    4    4    -12.46      0.00
   -4    4    3      9.76      0.00
   -4    4    2    -16.11      0.00
   -4    4    1     12.72      0.00
   -4    4    0     -9.69      0.00
    4   -4    1     28.09      0.00
    4   -4    2    -19.60      0.00
    4   -4    3     14.21      0.00
    4   -4    4     -5.51      0.00
    4   -4    5      0.51      0.00
    4   -4    6      0.21      0.00
    4   -4    7      0.21      0.00
    4   -4    8     -0.27      0.00
    4   -4    9     -4.80      0.00
    4   -4   10     -1.10      0.00
    4   -4   11      1.83      0.00
    4   -4   12     -2.22      0.00
    4   -4   13      4.86      0.00
    4   -4   14     -0.14      0.00
    4   -4   15     -0.97      0.00
    4   -4   16      0.79      0.00
    4   -4   17     -0.48      0.00
    4   -4   18      0.59      0.00
    4   -4   19     -1.21      0.00
    4   -4   20      0.41      0.00
   -4    3   19     -0.57      0.00
   -4    3   18     -0.44      0.00
   -4    3   17     -1.10      0.00
   -4    3   16      3.70      0.00
   -4    3   15     -2.25      0.00
   -4    3   14     -0.26      0.00
   -4    3   13     -0.63      0.00
   -4    3   12      4.26      0.00
   -4    3   11     -6.08      0.00
   -4    3   10      5.24      0.00
   -4    3    9      2.89      0.00
   -4    3    8     -8.96      0.00
   -4    3    7      1.53      0.00
   -4    3    6      4.29      0.00
   -4    3    5     -7.38      0.00
   -4    3    4     13.90      0.00
   -4    3    3     -3.77      0.00
   -4    3    2     18.08      0.00
   -4    3    1    -16.01      0.00
   -4    3    0      9.33      0.00
    4   -3    1    -11.29      0.00
    4   -3    2    -19.37      0.00
    4   -3    3     24.10      0.00
    4   -3    4    -19.03      0.00
    4   -3    5     12.36      0.00
    4   -3    6     -5.95      0.00
    4   -3    7      1.90      0.00
    4   -3    8      2.20      0.00
    4   -3    9     -1.05      0.00
    4   -3   10      4.95      0.00
    4   -3   11     -2.20      0.00
    4   -3   12      4.06      0.00
    4   -3   13     -7.67      0.00
    4   -3   14      5.76      0.00
    4   -3   15     -4.82      0.00
    4   -3   16      4.27      0.00
    4   -3   17     -4.39      0.00
    4   -3   18      4.09      0.00
    4   -3   19     -2.01      0.00
    4   -3   20      0.17      0.00
    4   -3   21     -0.09      0.00
   -4    2   19      0.37      0.00
   -4    2   18     -1.34      0.00
   -4    2   17      1.22      0.00
   -4    2   16     -1.45      0.00
   -4    2   15      1.46      0.00
   -4    2   14     -1.36      0.00
   -4    2   13      1.04      0.00
   -4    2   12      2.13      0.00
   -4    2   11     -3.51      0.00
   -4    2   10      1.20      0.00
   -4    2    9      0.48      0.00
   -4    2    8     -3.80      0.00
   -4    2    7      4.59      0.00
   -4    2    6      6.52      0.00
   -4    2    5    -12.36      0.00
   -4    2    4      8.83      0.00
   -4    2    3    -10.93      0.00
   -4    2    2     -9.15      0.00
   -4    2    1     21.31      0.00
   -4    2    0    -30.54      0.00
    4   -2    1     53.82      0.00
    4   -2    2    -11.47      0.00
    4   -2    3     11.29      0.00
    4   -2    4     -4.24      0.00
    4   -2    5     -4.22      0.00
    4   -2    6     13.44      0.00
    4   -2    7    -21.07      0.00
    4   -2    8     19.23      0.00
    4   -2    9    -12.03      0.00
    4   -2   10     -0.46      0.00
    4   -2   11     -1.54      0.00
    4   -2   12      3.71      0.00
    4   -2   13     -3.59      0.00
    4   -2   14      3.78      0.00
    4   -2   15      0.36      0.00
    4   -2   16     -0.51      0.00
    4   -2   17     -0.86      0.00
    4   -2   18      2.39      0.00
    4   -2   19     -1.96      0.00
    4   -2   20     -1.01      0.00
    4   -2   21      1.30      0.00
   -4    1   19     -0.36      0.00
   -4    1   18      1.24      0.00
   -4    1   17     -1.67      0.00
   -4    1   16      2.61      0.00
   -4    1   15     -1.02      0.00
   -4    1   14      1.89      0.00
   -4    1   13     -3.56      0.00
   -4    1   12      2.79      0.00
   -4    1   11     -2.06      0.00
   -4    1   10      0.14      0.00
   -4    1    9      1.86      0.00
   -4    1    8     -0.38      0.00
   -4    1    7     -0.94      0.00
   -4    1    6     -5.44      0.00
   -4    1    5      4.92      0.00
   -4    1    4      5.61      0.00
   -4    1    3     -1.83      0.00
   -4    1    2      9.80      0.00
   -4    1    1     27.30      0.00
   -4    1    0    -45.26      0.00
    4   -1    1     27.80      0.00
    4   -1    2    -49.21      0.00
    4   -1    3     27.22      0.00
    4   -1    4    -21.37      0.00
    4   -1    5     20.52      0.00
    4   -1    6     -7.24      0.00
    4   -1    7      2.13      0.00
    4   -1    8     -1.75      0.00
    4   -1    9      8.17      0.00
    4   -1   10     -9.52      0.00
    4   -1   11      8.08      0.00
    4   -1   12      0.88      0.00
    4   -1   13     -6.32      0.00
    4   -1   14      4.71      0.00
    4   -1   15     -3.37      0.00
    4   -1   16      1.47      0.00
    4   -1   17     -1.61      0.00
    4   -1   18      0.75      0.00
    4   -1   19      1.45      0.00
    4   -1   20     -2.09      0.00
    4   -1   21      0.81      0.00
   -4    0   19     -0.47      0.00
   -4    0   18      0.47      0.00
   -4    0   17     -0.90      0.00
   -4    0   16     -0.09      0.00
   -4    0   15     -0.11      0.00
   -4    0   14      1.51      0.00
   -4    0   13     -3.35      0.00
   -4    0   12      4.28      0.00
   -4    0   11     -1.13      0.00
   -4    0   10      0.02      0.00
   -4    0    9     -2.30      0.00
   -4    0    8      2.16      0.00
   -4    0    7     -5.30      0.00
   -4    0    6      6.81      0.00
   -4    0    5      1.07      0.00
   -4    0    4     -1.34      0.00
   -4    0    3    -13.66      0.00
   -4    0    2     10.12      0.00
   -4    0    1      9.67      0.00
    4    0    0    -55.22      0.00
    4    0    1     88.69      0.00
    4    0    2     -2.71      0.00
    4    0    3     -5.08      0.00
    4    0    4     20.75      0.00
    4    0    5    -20.38      0.00
    4    0    6     21.59      0.00
    4    0    7    -29.20      0.00
    4    0    8     24.49      0.00
    4    0    9    -13.36      0.00
    4    0   10      3.67      0.00
    4    0   11     -8.19      0.00
    4    0   12     10.35      0.00
    4    0   13    -10.11      0.00
    4    0   14      6.33      0.00
    4    0   15     -0.90      0.00
    4    0   16      0.63      0.00
    4    0   17      0.93      0.00
    4    0   18     -0.61      0.00
    4    0   19      0.83      0.00
    4    0   20     -1.61      0.00
    4    0   21      0.47      0.00
    4    0   22      0.43      0.00
   -4   -1   18      0.88      0.00
   -4   -1   17      0.11      0.00
   -4   -1   16     -0.40      0.00
   -4   -1   15      0.91      0.00
   -4   -1   14      2.18      0.00
   -4   -1   13     -3.35      0.00
   -4   -1   12      3.05      0.00
   -4   -1   11     -4.36      0.00
   -4   -1   10      0.87      0.00
   -4   -1    9      0.19      0.00
   -4   -1    8      0.73      0.00
   -4   -1    7      0.86      0.00
   -4   -1    6     -6.82      0.00
   -4   -1    5      7.40      0.00
   -4   -1    4     -2.15      0.00
   -4   -1    3      0.63      0.00
   -4   -1    2     11.31      0.00
   -4   -1    1     16.43      0.00
    4    1    0    -20.94      0.00
    4    1    1     21.02      0.00
    4    1    2    -46.01      0.00
    4    1    3    -13.13      0.00
    4    1    4     28.14      0.00
    4    1    5    -13.42      0.00
    4    1    6      5.27      0.00
    4    1    7     11.32      0.00
    4    1    8    -12.98      0.00
    4    1    9     15.47      0.00
    4    1   10    -13.44      0.00
    4    1   11      7.82      0.00
    4    1   12     -1.44      0.00
    4    1   13     -0.85      0.00
    4    1   14      0.09      0.00
    4    1   15      0.08      0.00
    4    1   16     -2.39      0.00
    4    1   17      1.77      0.00
    4    1   18     -2.32      0.00
    4    1   19      2.16      0.00
    4    1   20     -0.96      0.00
    4    1   21      0.49      0.00
    4    1   22     -1.66      0.00
   -4   -2   18      0.52      0.00
   -4   -2   17     -1.23      0.00
   -4   -2   16      0.94      0.00
   -4   -2   15     -0.57      0.00
   -4   -2   14      2.06      0.00
   -4   -2   13     -4.68      0.00
   -4   -2   12      4.45      0.00
   -4   -2   11      1.48      0.00
   -4   -2   10     -3.37      0.00
   -4   -2    9      3.31      0.00
   -4   -2    8     -2.02      0.00
   -4   -2    7     -3.51      0.00
   -4   -2    6      2.63      0.00
   -4   -2    5     -0.60      0.00
   -4   -2    4      6.80      0.00
   -4   -2    3    -14.59      0.00
   -4   -2    2      4.28      0.00
   -4   -2    1     17.97      0.00
    4    2    0    -46.20      0.00
    4    2    1     49.64      0.00
    4    2    2     11.30      0.00
    4    2    3     21.08      0.00
    4    2    4      8.42      0.00
    4    2    5    -21.18      0.00
    4    2    6     16.48      0.00
    4    2    7    -10.76      0.00
    4    2    8      0.16      0.00
    4    2    9     -1.85      0.00
    4    2   10      7.57      0.00
    4    2   11    -13.50      0.00
    4    2   12     10.89      0.00
    4    2   13     -5.77      0.00
    4    2   14      1.17      0.00
    4    2   15      0.30      0.00
    4    2   16      0.95      0.00
    4    2   17      2.36      0.00
    4    2   18     -1.40      0.00
    4    2   19      1.48      0.00
    4    2   20     -0.13      0.00
    4    2   21     -1.89      0.00
    4    2   22      2.11      0.00
   -4   -3   18      0.09      0.00
   -4   -3   17      0.66      0.00
   -4   -3   16     -0.54      0.00
   -4   -3   15      0.60      0.00
   -4   -3   14      0.34      0.00
   -4   -3   13      1.40      0.00
   -4   -3   12     -0.06      0.00
   -4   -3   11     -2.61      0.00
   -4   -3   10     -2.36      0.00
   -4   -3    9      3.65      0.00
   -4   -3    8     -2.81      0.00
   -4   -3    7      0.10      0.00
   -4   -3    6      0.97      0.00
   -4   -3    5     -0.61      0.00
   -4   -3    4      1.29      0.00
   -4   -3    3      1.45      0.00
   -4   -3    2      0.98      0.00
   -4   -3    1     10.74      0.00
    4    3    0      3.96      0.00
    4    3    1     -2.95      0.00
    4    3    2     -9.42      0.00
    4    3    3    -30.16      0.00
    4    3    4     23.81      0.00
    4    3    5    -25.85      0.00
    4    3    6     32.56      0.00
    4    3    7     -6.93      0.00
    4    3    8     -3.84      0.00
    4    3    9     10.87      0.00
    4    3   10     -6.01      0.00
    4    3   11     -1.42      0.00
    4    3   12      0.22      0.00
    4    3   13      2.72      0.00
    4    3   14     -4.27      0.00
    4    3   15      1.64      0.00
    4    3   16     -1.32      0.00
    4    3   17     -0.03      0.00
    4    3   18     -1.20      0.00
    4    3   19      0.85      0.00
    4    3   20     -0.64      0.00
    4    3   21      0.69      0.00
    4    3   22     -0.43      0.00
   -4   -4   17     -1.12      0.00
   -4   -4   16      1.43      0.00
   -4   -4   15     -1.62      0.00
   -4   -4   14      2.88      0.00
   -4   -4   13     -1.99      0.00
   -4   -4   12     -1.78      0.00
   -4   -4   11      5.81      0.00
   -4   -4   10     -1.76      0.00
   -4   -4    9      0.51      0.00
   -4   -4    8     -0.12      0.00
   -4   -4    7     -0.43      0.00
   -4   -4    6     -0.91      0.00
   -4   -4    5     -5.95      0.00
   -4   -4    4      6.97      0.00
   -4   -4    3      0.47      0.00
   -4   -4    2    -14.38      0.00
   -4   -4    1     17.58      0.00
    4    4    0     -9.47      0.00
    4    4    1     -1.43      0.00
    4    4    2      4.33      0.00
    4    4    3     45.87      0.00
    4    4    4    -16.26      0.00
    4    4    5      5.55      0.00
    4    4    6     -5.06      0.00
    4    4    7      9.64      0.00
    4    4    8    -23.32      0.00
    4    4    9     16.26      0.00
    4    4   10     -5.93      0.00
    4    4   11     -0.14      0.00
    4    4   12     -0.23      0.00
    4    4   13      4.12      0.00
    4    4   14     -5.63      0.00
    4    4   15      3.31      0.00
    4    4   16      0.07      0.00
    4    4   17      3.45      0.00
    4    4   18     -3.15      0.00
    4    4   19      3.21      0.00
    4    4   20     -0.16      0.00
    4    4   21     -1.50      0.00
    4    4   22      1.42      0.00
    4    4   23     -0.77      0.00
   -4   -5   17      0.42      0.00
   -4   -5   16     -0.04      0.00
   -4   -5   15     -0.14      0.00
   -4   -5   14      0.81      0.00
   -4   -5   13      0.89      0.00
   -4   -5   12     -0.26      0.00
   -4   -5   11      0.03      0.00
   -4   -5   10     -2.16      0.00
   -4   -5    9     -0.60      0.00
   -4   -5    8      0.66      0.00
   -4   -5    7     -0.98      0.00
   -4   -5    6      0.19      0.00
   -4   -5    5      0.14      0.00
   -4   -5    4      6.16      0.00
   -4   -5    3     -2.71      0.00
   -4   -5    2     -2.73      0.00
   -4   -5    1      2.82      0.00
    4    5    0     23.06      0.00
    4    5    1    -34.07      0.00
    4    5    2     32.95      0.00
    4    5    3    -29.12      0.00
    4    5    4      5.46      0.00
    4    5    5    -19.82      0.00
    4    5    6     32.19      0.00
    4    5    7    -14.04      0.00
    4    5    8      3.98      0.00
    4    5    9      8.41      0.00
    4    5   10     -4.59      0.00
    4    5   11     -2.96      0.00
    4    5   12      0.14      0.00
    4    5   13      1.38      0.00
    4    5   14     -3.11      0.00
    4    5   15      1.83      0.00
    4    5   16     -2.04      0.00
    4    5   17     -0.59      0.00
    4    5   18      1.75      0.00
    4    5   19     -2.63      0.00
    4    5   20      2.79      0.00
    4    5   21     -1.71      0.00
    4    5   22      0.97      0.00
    4    5   23     -0.30      0.00
   -4   -6   16      0.34      0.00
   -4   -6   15     -1.08      0.00
   -4   -6   14      2.26      0.00
   -4   -6   13     -0.59      0.00
   -4   -6   12     -1.65      0.00
   -4   -6   11      2.94      0.00
   -4   -6   10      0.91      0.00
   -4   -6    9      0.16      0.00
   -4   -6    8     -0.17      0.00
   -4   -6    7      2.26      0.00
   -4   -6    6     -2.77      0.00
   -4   -6    5     -3.16      0.00
   -4   -6    4     -2.22      0.00
   -4   -6    3      2.87      0.00
   -4   -6    2     -4.29      0.00
   -4   -6    1     -0.32      0.00
    4    6    0      7.66      0.00
    4    6    1    -13.38      0.00
    4    6    2      3.79      0.00
    4    6    3     20.67      0.00
    4    6    4    -14.36      0.00
    4    6    5     26.56      0.00
    4    6    6    -21.57      0.00
    4    6    7     10.60      0.00
    4    6    8     -8.61      0.00
    4    6    9      0.70      0.00
    4    6   10     -3.29      0.00
    4    6   11      4.42      0.00
    4    6   12     -3.42      0.00
    4    6   13      4.58      0.00
    4    6   14     -2.25      0.00
    4    6   15      0.12      0.00
    4    6   16     -0.18      0.00
    4    6   17      4.12      0.00
    4    6   18     -1.53      0.00
    4    6   19     -0.63      0.00
    4    6   20      1.82      0.00
    4    6   21     -0.90      0.00
    4    6   22     -0.43      0.00
    4    6   23      0.59      0.00
   -4   -7   16      0.17      0.00
   -4   -7   15      1.22      0.00
   -4   -7   14     -0.76      0.00
   -4   -7   13      1.44      0.00
   -4   -7   12     -1.28      0.00
   -4   -7   11      1.85      0.00
   -4   -7   10     -2.19      0.00
   -4   -7    9      0.53      0.00
   -4   -7    8     -1.65      0.00
   -4   -7    7      0.32      0.00
   -4   -7    6      0.03      0.00
   -4   -7    5      0.39      0.00
   -4   -7    4      3.11      0.00
   -4   -7    3      3.86      0.00
   -4   -7    2     -2.73      0.00
   -4   -7    1     -5.34      0.00
    4    7    0     14.81      0.00
    4    7    1    -11.53      0.00
    4    7    2      7.69      0.00
    4    7    3     -2.15      0.00
    4    7    4     -1.68      0.00
    4    7    5    -12.66      0.00
    4    7    6     14.50      0.00
    4    7    7    -10.32      0.00
    4    7    8     13.14      0.00
    4    7    9     -8.63      0.00
    4    7   10      7.87      0.00
    4    7   11     -2.61      0.00
    4    7   12     -3.79      0.00
    4    7   13      2.05      0.00
    4    7   14     -2.41      0.00
    4    7   15      1.59      0.00
    4    7   16     -1.74      0.00
    4    7   17      0.30      0.00
    4    7   18      1.79      0.00
    4    7   19     -2.63      0.00
    4    7   20      3.27      0.00
    4    7   21     -1.04      0.00
    4    7   22      0.51      0.00
    4    7   23      0.15      0.00
   -4   -8   15     -1.40      0.00
   -4   -8   14      0.92      0.00
   -4   -8   13      0.19      0.00
   -4   -8   12      0.13      0.00
   -4   -8   11      0.38      0.00
   -4   -8   10      0.17      0.00
   -4   -8    9      2.61      0.00
   -4   -8    8     -1.40      0.00
   -4   -8    7      2.11      0.00
   -4   -8    6     -0.50      0.00
   -4   -8    5     -1.17      0.00
   -4   -8    4     -4.87      0.00
   -4   -8    3     -0.89      0.00
   -4   -8    2      4.00      0.00
   -4   -8    1    -11.59      0.00
    4    8    0     13.82      0.00
    4    8    1     -8.19      0.00
    4    8    2     -0.61      0.00
    4    8    3      3.74      0.00
    4    8    4     -1.00      0.00
    4    8    5     11.32      0.00
    4    8    6    -10.34      0.00
    4    8    7      5.68      0.00
    4    8    8     -0.81      0.00
    4    8    9     -4.94      0.00
    4    8   10     -3.59      0.00
    4    8   11      7.71      0.00
    4    8   12     -8.48      0.00
    4    8   13      5.05      0.00
    4    8   14      3.49      0.00
    4    8   15     -4.87      0.00
    4    8   16      2.02      0.00
    4    8   17      0.59      0.00
    4    8   18      0.74      0.00
    4    8   19     -0.31      0.00
    4    8   20     -1.25      0.00
    4    8   21      1.12      0.00
    4    8   22     -2.09      0.00
    4    8   23      1.68      0.00
   -4   -9   15      0.04      0.00
   -4   -9   14      0.45      0.00
   -4   -9   13      0.63      0.00
   -4   -9   12      0.42      0.00
   -4   -9   11     -2.25      0.00
   -4   -9   10      1.88      0.00
   -4   -9    9      0.13      0.00
   -4   -9    8     -1.80      0.00
   -4   -9    7     -1.16      0.00
   -4   -9    6      1.30      0.00
   -4   -9    5      0.87      0.00
   -4   -9    4     -3.30      0.00
   -4   -9    3     10.17      0.00
   -4   -9    2     -3.33      0.00
   -4   -9    1     -1.30      0.00
    4    9    0     -2.25      0.00
    4    9    1      7.80      0.00
    4    9    2    -14.17      0.00
    4    9    3     11.79      0.00
    4    9    4     -4.94      0.00
    4    9    5     -4.17      0.00
    4    9    6     -3.09      0.00
    4    9    7      5.17      0.00
    4    9    8      0.65      0.00
    4    9    9     -5.21      0.00
    4    9   10      7.97      0.00
    4    9   11     -0.45      0.00
    4    9   12     -3.55      0.00
    4    9   13      0.52      0.00
    4    9   14      1.52      0.00
    4    9   15     -3.78      0.00
    4    9   16      2.54      0.00
    4    9   17     -0.56      0.00
    4    9   18      2.23      0.00
    4    9   19     -1.70      0.00
    4    9   20      1.68      0.00
    4    9   21      0.48      0.00
    4    9   22      1.13      0.00
    4    9   23     -0.57      0.00
   -4  -10   14     -0.13      0.00
   -4  -10   13      0.65      0.00
   -4  -10   12     -0.03      0.00
   -4  -10   11     -1.02      0.00
   -4  -10   10      1.73      0.00
   -4  -10    9      0.96      0.00
   -4  -10    8     -2.01      0.00
   -4  -10    7      2.77      0.00
   -4  -10    6      1.50      0.00
   -4  -10    5     -2.40      0.00
   -4  -10    4      0.29      0.00
   -4  -10    3     -4.29      0.00
   -4  -10    2      3.71      0.00
   -4  -10    1    -10.95      0.00
    4   10    0     11.78      0.00
    4   10    1     -3.41      0.00
    4   10    2      3.52      0.00
    4   10    3     -5.18      0.00
    4   10    4      7.33      0.00
    4   10    5     -1.96      0.00
    4   10    6      1.67      0.00
    4   10    7     -0.98      0.00
    4   10    8      3.86      0.00
    4   10    9     -8.30      0.00
    4   10   10      3.01      0.00
    4   10   11     -3.28      0.00
    4   10   12      1.24      0.00
    4   10   13     -1.81      0.00
    4   10   14      6.68      0.00
    4   10   15     -5.76      0.00
    4   10   16      3.45      0.00
    4   10   17     -1.25      0.00
    4   10   18     -0.01      0.00
    4   10   19      0.73      0.00
    4   10   20     -1.58      0.00
    4   10   21      0.68      0.00
    4   10   22     -2.22      0.00
    4   10   23      0.72      0.00
   -4  -11   13      1.45      0.00
   -4  -11   12     -0.33      0.00
   -4  -11   11     -1.08      0.00
   -4  -11   10      0.09      0.00
   -4  -11    9      1.29      0.00
   -4  -11    8     -1.60      0.00
   -4  -11    7      0.06      0.00
   -4  -11    6     -1.78      0.00
   -4  -11    5      0.56      0.00
   -4  -11    4     -0.55      0.00
   -4  -11    3      2.35      0.00
   -4  -11    2      1.13      0.00
   -4  -11    1      4.86      0.00
    4   11    0     -8.97      0.00
    4   11    1      5.71      0.00
    4   11    2    -12.33      0.00
    4   11    3     10.62      0.00
    4   11    4     -9.41      0.00
    4   11    5      5.26      0.00
    4   11    6     -9.41      0.00
    4   11    7      6.11      0.00
    4   11    8     -1.22      0.00
    4   11    9     -0.89      0.00
    4   11   10      3.00      0.00
    4   11   11      1.57      0.00
    4   11   12      0.15      0.00
    4   11   13     -1.43      0.00
    4   11   14     -0.21      0.00
    4   11   15     -0.73      0.00
    4   11   16      1.00      0.00
    4   11   17     -0.52      0.00
    4   11   18      1.60      0.00
    4   11   19     -0.11      0.00
    4   11   20      0.65      0.00
    4   11   21      0.46      0.00
    4   11   22      0.84      0.00
   -4  -12   13      0.34      0.00
   -4  -12   12      0.84      0.00
   -4  -12   11     -2.21      0.00
   -4  -12   10      1.55      0.00
   -4  -12    9      0.82      0.00
   -4  -12    8     -2.81      0.00
   -4  -12    7      2.67      0.00
   -4  -12    6      0.47      0.00
   -4  -12    5      0.82      0.00
   -4  -12    4      0.23      0.00
   -4  -12    3     -2.29      0.00
   -4  -12    2     -0.45      0.00
   -4  -12    1     -1.68      0.00
    4   12    0     -2.89      0.00
    4   12    1      6.46      0.00
    4   12    2      4.85      0.00
    4   12    3     -4.82      0.00
    4   12    4      2.74      0.00
    4   12    5      1.48      0.00
    4   12    6      1.53      0.00
    4   12    7     -2.55      0.00
    4   12    8      3.46      0.00
    4   12    9     -1.90      0.00
    4   12   10     -4.29      0.00
    4   12   11      1.53      0.00
    4   12   12     -0.28      0.00
    4   12   13     -2.75      0.00
    4   12   14      4.96      0.00
    4   12   15     -1.19      0.00
    4   12   16      1.53      0.00
    4   12   17     -2.51      0.00
    4   12   18      1.93      0.00
    4   12   19     -0.52      0.00
    4   12   20     -0.78      0.00
    4   12   21      0.03      0.00
    4   12   22     -1.33      0.00
   -4  -13   12      0.44      0.00
   -4  -13   11     -1.28      0.00
   -4  -13   10      0.59      0.00
   -4  -13    9     -0.73      0.00
   -4  -13    8      0.88      0.00
   -4  -13    7     -0.74      0.00
   -4  -13    6     -1.03      0.00
   -4  -13    5     -1.99      0.00
   -4  -13    4      2.37      0.00
   -4  -13    3     -3.15      0.00
   -4  -13    2      3.39      0.00
   -4  -13    1      4.89      0.00
    4   13    0     -4.53      0.00
    4   13    1      1.78      0.00
    4   13    2     -7.68      0.00
    4   13    3      5.16      0.00
    4   13    4     -6.62      0.00
    4   13    5      6.10      0.00
    4   13    6     -6.24      0.00
    4   13    7      1.51      0.00
    4   13    8      0.40      0.00
    4   13    9      1.94      0.00
    4   13   10     -2.58      0.00
    4   13   11      4.04      0.00
    4   13   12      0.73      0.00
    4   13   13     -1.09      0.00
    4   13   14     -0.25      0.00
    4   13   15     -0.79      0.00
    4   13   16     -0.57      0.00
    4   13   17     -0.19      0.00
    4   13   18      0.52      0.00
    4   13   19      1.45      0.00
    4   13   20     -1.79      0.00
    4   13   21      1.81      0.00
    4   13   22     -0.02      0.00
   -4  -14   11     -0.63      0.00
   -4  -14   10     -0.37      0.00
   -4  -14    9      0.43      0.00
   -4  -14    8     -0.67      0.00
   -4  -14    7     -0.24      0.00
   -4  -14    6      0.08      0.00
   -4  -14    5      1.54      0.00
   -4  -14    4      0.66      0.00
   -4  -14    3     -0.80      0.00
   -4  -14    2     -1.87      0.00
   -4  -14    1      1.75      0.00
    4   14    0     -7.51      0.00
    4   14    1      4.54      0.00
    4   14    2      5.96      0.00
    4   14    3     -2.69      0.00
    4   14    4      0.35      0.00
    4   14    5      2.22      0.00
    4   14    6      0.19      0.00
    4   14    7     -1.61      0.00
    4   14    8      1.81      0.00
    4   14    9      1.50      0.00
    4   14   10     -5.16      0.00
    4   14   11      3.31      0.00
    4   14   12     -1.10      0.00
    4   14   13     -2.09      0.00
    4   14   14      0.45      0.00
    4   14   15      3.36      0.00
    4   14   16     -0.32      0.00
    4   14   17     -0.45      0.00
    4   14   18      0.57      0.00
    4   14   19     -0.60      0.00
    4   14   20      0.46      0.00
    4   14   21     -0.56      0.00
    4   14   22     -0.48      0.00
   -4  -15   10     -1.06      0.00
   -4  -15    9      0.41      0.00
   -4  -15    8      0.17      0.00
   -4  -15    7     -0.78      0.00
   -4  -15    6      0.69      0.00
   -4  -15    5     -1.93      0.00
   -4  -15    4      1.87      0.00
   -4  -15    3     -4.02      0.00
   -4  -15    2      2.93      0.00
   -4  -15    1      2.63      0.00
    4   15    0      0.48      0.00
    4   15    1      1.41      0.00
    4   15    2     -2.82      0.00
    4   15    3     -2.25      0.00
    4   15    4      1.78      0.00
    4   15    5     -1.05      0.00
    4   15    6      1.47      0.00
    4   15    7     -2.61      0.00
    4   15    8      2.84      0.00
    4   15    9     -0.62      0.00
    4   15   10     -0.78      0.00
    4   15   11      0.39      0.00
    4   15   12      1.26      0.00
    4   15   13     -1.02      0.00
    4   15   14      1.61      0.00
    4   15   15     -0.91      0.00
    4   15   16     -2.74      0.00
    4   15   17      0.63      0.00
    4   15   18     -1.31      0.00
    4   15   19      2.05      0.00
    4   15   20     -1.46      0.00
    4   15   21     -0.11      0.00
   -4  -16    9     -0.54      0.00
   -4  -16    8      0.11      0.00
   -4  -16    7     -0.39      0.00
   -4  -16    6     -0.23      0.00
   -4  -16    5      0.04      0.00
   -4  -16    4     -0.33      0.00
   -4  -16    3      2.12      0.00
   -4  -16    2     -2.39      0.00
   -4  -16    1      1.90      0.00
    4   16    0     -6.71      0.00
    4   16    1      1.71      0.00
    4   16    2      1.66      0.00
    4   16    3      1.69      0.00
    4   16    4     -0.76      0.00
    4   16    5      2.12      0.00
    4   16    6     -1.42      0.00
    4   16    7      0.57      0.00
    4   16    8     -1.70      0.00
    4   16    9      3.83      0.00
    4   16   10     -3.61      0.00
    4   16   11      2.29      0.00
    4   16   12      0.11      0.00
    4   16   13     -0.80      0.00
    4   16   14     -1.44      0.00
    4   16   15      0.95      0.00
    4   16   16      1.11      0.00
    4   16   17      0.27      0.00
    4   16   18      1.01      0.00
    4   16   19     -1.61      0.00
    4   16   20      1.05      0.00
    4   16   21     -0.31      0.00
   -4  -17    8     -1.34      0.00
   -4  -17    7      0.46      0.00
   -4  -17    6      0.27      0.00
   -4  -17    5      0.01      0.00
   -4  -17    4      0.31      0.00
   -4  -17    3     -1.12      0.00
   -4  -17    2     -0.41      0.00
   -4  -17    1      0.72      0.00
    4   17    0      3.15      0.00
    4   17    1      0.57      0.00
    4   17    2      0.66      0.00
    4   17    3     -3.56      0.00
    4   17    4      1.84      0.00
    4   17    5     -2.85      0.00
    4   17    6      2.32      0.00
    4   17    7     -0.31      0.00
    4   17    8      0.12      0.00
    4   17    9      0.90      0.00
    4   17   10     -0.32      0.00
    4   17   11     -2.21      0.00
    4   17   12      0.92      0.00
    4   17   13      0.15      0.00
    4   17   14     -1.02      0.00
    4   17   15      2.20      0.00
    4   17   16     -2.48      0.00
    4   17   17     -0.16      0.00
    4   17   18     -1.58      0.00
    4   17   19      0.81      0.00
    4   17   20     -0.60      0.00
   -4  -18    7     -0.34      0.00
   -4  -18    6      1.95      0.00
   -4  -18    5     -2.92      0.00
   -4  -18    4      0.84      0.00
   -4  -18    3      0.47      0.00
   -4  -18    2      0.36      0.00
   -4  -18    1      0.44      0.00
    4   18    0     -2.13      0.00
    4   18    1     -2.53      0.00
    4   18    2      1.43      0.00
    4   18    3      1.89      0.00
    4   18    4     -0.38      0.00
    4   18    5      0.51      0.00
    4   18    6      2.56      0.00
    4   18    7     -1.31      0.00
    4   18    8     -2.60      0.00
    4   18    9      1.50      0.00
    4   18   10      0.63      0.00
    4   18   11     -0.72      0.00
    4   18   12      0.67      0.00
    4   18   13      1.84      0.00
    4   18   14     -3.17      0.00
    4   18   15      0.23      0.00
    4   18   16      0.78      0.00
    4   18   17     -0.57      0.00
    4   18   18      1.54      0.00
    4   18   19     -1.16      0.00
   -4  -19    5      0.52      0.00
   -4  -19    4      0.76      0.00
   -4  -19    3      0.05      0.00
   -4  -19    2     -1.39      0.00
   -4  -19    1     -0.39      0.00
    4   19    0      1.59      0.00
    4   19    1      0.39      0.00
    4   19    2      1.32      0.00
    4   19    3     -1.41      0.00
    4   19    4     -1.45      0.00
    4   19    5     -1.46      0.00
    4   19    6      1.12      0.00
    4   19    7     -0.70      0.00
    4   19    8     -0.75      0.00
    4   19    9      3.22      0.00
    4   19   10     -0.30      0.00
    4   19   11     -1.79      0.00
    4   19   12     -0.46      0.00
    4   19   13     -0.35      0.00
    4   19   14      0.26      0.00
    4   19   15      0.85      0.00
    4   19   16     -0.39      0.00
    4   19   17     -0.70      0.00
    4   19   18     -0.34      0.00
    4   19   19     -0.34      0.00
   -4  -20    4      0.19      0.00
   -4  -20    3     -0.98      0.00
   -4  -20    2      1.06      0.00
   -4  -20    1      0.52      0.00
    4   20    0      0.77      0.00
    4   20    1     -2.41      0.00
    4   20    2      0.51      0.00
    4   20    3      0.30      0.00
    4   20    4      2.09      0.00
    4   20    5     -0.90      0.00
    4   20    6      2.32      0.00
    4   20    7      0.05      0.00
    4   20    8     -1.22      0.00
    4   20    9     -1.44      0.00
    4   20   10      0.18      0.00
    4   20   11     -0.44      0.00
    4   20   12      0.81      0.00
    4   20   13      1.06      0.00
    4   20   14     -1.01      0.00
    4   20   15     -0.99      0.00
    4   20   16      0.02      0.00
    4   20   17      0.09      0.00
    4   20   18      0.82      0.00
   -4  -21    2     -0.24      0.00
   -4  -21    1     -0.80      0.00
    4   21    0     -0.34      0.00
    4   21    1      0.85      0.00
    4   21    2     -0.25      0.00
    4   21    3      0.51      0.00
    4   21    4     -0.37      0.00
    4   21    5     -3.46      0.00
    4   21    6      1.24      0.00
    4   21    7      0.01      0.00
    4   21    8     -0.58      0.00
    4   21    9      1.08      0.00
    4   21   10      1.39      0.00
    4   21   11     -0.38      0.00
    4   21   12      0.10      0.00
    4   21   13     -2.13      0.00
    4   21   14      1.02      0.00
    4   21   15      1.06      0.00
    4   21   16     -0.22      0.00
    4   22    0      1.25      0.00
    4   22    1     -0.96      0.00
    4   22    2      0.39      0.00
    4   22    3     -1.49      0.00
    4   22    4      2.38      0.00
    4   22    5     -0.56      0.00
    4   22    6      1.85      0.00
    4   22    7     -0.89      0.00
    4   22    8      0.24      0.00
    4   22    9     -1.18      0.00
    4   22   10     -0.78      0.00
    4   22   11      0.21      0.00
    4   22   12     -0.36      0.00
    4   22   13      1.30      0.00
    4   22   14     -0.89      0.00
    4   22   15     -0.28      0.00
    4   23    4     -0.39      0.00
    4   23    5     -0.42      0.00
    4   23    6     -1.56      0.00
    4   23    7      1.10      0.00
    4   23    8      0.09      0.00
    4   23    9      1.09      0.00
    4   23   10     -0.85      0.00
    4   23   11      0.89      0.00
    4   23   12      0.49      0.00
   -5   21    8      0.74      0.00
   -5   21    6      0.40      0.00
   -5   21    5      0.14      0.00
   -5   21    4     -0.89      0.00
   -5   21    3      1.18      0.00
   -5   21    2     -0.02      0.00
   -5   21    1      0.68      0.00
   -5   21    0     -0.75      0.00
    5  -21    1      1.03      0.00
   -5   20   11     -1.13      0.00
   -5   20   10      0.55      0.00
   -5   20    9     -1.63      0.00
   -5   20    8      2.09      0.00
   -5   20    7     -1.95      0.00
   -5   20    6      1.63      0.00
   -5   20    5     -0.52      0.00
   -5   20    4      0.45      0.00
   -5   20    3     -0.57      0.00
   -5   20    2      0.38      0.00
   -5   20    1      0.06      0.00
   -5   20    0     -1.34      0.00
    5  -20    1      0.50      0.00
    5  -20    2     -0.62      0.00
    5  -20    3      0.73      0.00
    5  -20    4      0.44      0.00
   -5   19   13     -0.10      0.00
   -5   19   12      0.17      0.00
   -5   19   11      0.38      0.00
   -5   19   10     -0.37      0.00
   -5   19    9      1.64      0.00
   -5   19    8     -0.97      0.00
   -5   19    7      0.55      0.00
   -5   19    6     -0.97      0.00
   -5   19    5      1.56      0.00
   -5   19    4     -1.74      0.00
   -5   19    3      1.65      0.00
   -5   19    2     -1.06      0.00
   -5   19    1      2.64      0.00
   -5   19    0     -1.73      0.00
    5  -19    1      2.03      0.00
    5  -19    2      1.35      0.00
    5  -19    3     -1.55      0.00
    5  -19    4      0.31      0.00
    5  -19    5     -0.31      0.00
    5  -19    6     -0.10      0.00
   -5   18   14      0.51      0.00
   -5   18   13     -1.45      0.00
   -5   18   12      0.56      0.00
   -5   18   11     -0.92      0.00
   -5   18   10      1.20      0.00
   -5   18    9     -1.66      0.00
   -5   18    8      0.87      0.00
   -5   18    7     -1.85      0.00
   -5   18    6      2.09      0.00
   -5   18    5     -1.64      0.00
   -5   18    4      1.33      0.00
   -5   18    3     -1.44      0.00
   -5   18    2      0.63      0.00
   -5   18    1     -0.13      0.00
   -5   18    0     -1.41      0.00
    5  -18    1     -0.64      0.00
    5  -18    2     -0.57      0.00
    5  -18    3     -0.19      0.00
    5  -18    4      1.16      0.00
    5  -18    5     -0.16      0.00
    5  -18    6      0.03      0.00
    5  -18    7      0.66      0.00
    5  -18    8     -1.29      0.00
   -5   17   15     -0.46      0.00
   -5   17   14      0.48      0.00
   -5   17   13     -0.80      0.00
   -5   17   12      2.31      0.00
   -5   17   11     -1.15      0.00
   -5   17   10     -0.10      0.00
   -5   17    9     -0.36      0.00
   -5   17    8      1.01      0.00
   -5   17    7      0.04      0.00
   -5   17    6      0.23      0.00
   -5   17    5     -0.44      0.00
   -5   17    4     -0.71      0.00
   -5   17    3      2.20      0.00
   -5   17    2     -2.35      0.00
   -5   17    1      2.80      0.00
   -5   17    0     -1.09      0.00
    5  -17    1      1.76      0.00
    5  -17    2      2.41      0.00
    5  -17    3     -1.72      0.00
    5  -17    4     -0.09      0.00
    5  -17    5     -0.12      0.00
    5  -17    6      0.11      0.00
    5  -17    7     -0.20      0.00
    5  -17    8      0.20      0.00
    5  -17    9     -0.49      0.00
   -5   16   16     -0.20      0.00
   -5   16   15      1.55      0.00
   -5   16   14      0.23      0.00
   -5   16   13     -0.64      0.00
   -5   16   12     -1.49      0.00
   -5   16   11      0.93      0.00
   -5   16   10     -0.87      0.00
   -5   16    9      1.22      0.00
   -5   16    8     -0.41      0.00
   -5   16    7     -0.72      0.00
   -5   16    6     -1.36      0.00
   -5   16    5      0.35      0.00
   -5   16    4      2.08      0.00
   -5   16    3     -2.06      0.00
   -5   16    2     -0.32      0.00
   -5   16    1      0.52      0.00
   -5   16    0      0.96      0.00
    5  -16    1     -4.04      0.00
    5  -16    2      0.99      0.00
    5  -16    3     -1.43      0.00
    5  -16    4      1.68      0.00
    5  -16    5      0.59      0.00
    5  -16    6     -0.60      0.00
    5  -16    7      0.77      0.00
    5  -16    8     -0.55      0.00
    5  -16    9      0.73      0.00
    5  -16   10      0.01      0.00
    5  -16   11      0.23      0.00
   -5   15   16      0.94      0.00
   -5   15   15     -1.45      0.00
   -5   15   14      1.10      0.00
   -5   15   13     -1.32      0.00
   -5   15   12      1.49      0.00
   -5   15   11      0.04      0.00
   -5   15   10     -0.11      0.00
   -5   15    9     -1.90      0.00
   -5   15    8      1.32      0.00
   -5   15    7     -0.95      0.00
   -5   15    6      1.10      0.00
   -5   15    5      0.65      0.00
   -5   15    4     -1.85      0.00
   -5   15    3      0.81      0.00
   -5   15    2     -0.90      0.00
   -5   15    1      2.22      0.00
   -5   15    0     -1.99      0.00
    5  -15    1      0.74      0.00
    5  -15    2      3.97      0.00
    5  -15    3     -0.51      0.00
    5  -15    4     -2.15      0.00
    5  -15    5     -0.02      0.00
    5  -15    6      0.44      0.00
    5  -15    7      0.30      0.00
    5  -15    8     -1.73      0.00
    5  -15    9      0.88      0.00
    5  -15   10     -0.74      0.00
    5  -15   11      0.32      0.00
    5  -15   12      0.18      0.00
   -5   14   17      0.80      0.00
   -5   14   16     -1.57      0.00
   -5   14   15      1.35      0.00
   -5   14   14     -0.95      0.00
   -5   14   13      2.33      0.00
   -5   14   12     -3.84      0.00
   -5   14   11      3.04      0.00
   -5   14   10     -3.06      0.00
   -5   14    9      2.50      0.00
   -5   14    8     -1.22      0.00
   -5   14    7      3.34      0.00
   -5   14    6     -5.12      0.00
   -5   14    5      2.00      0.00
   -5   14    4      0.65      0.00
   -5   14    3      0.45      0.00
   -5   14    2     -0.64      0.00
   -5   14    1     -0.71      0.00
   -5   14    0      3.03      0.00
    5  -14    1     -2.36      0.00
    5  -14    2     -1.33      0.00
    5  -14    3     -0.90      0.00
    5  -14    4      0.29      0.00
    5  -14    5      3.04      0.00
    5  -14    6     -1.45      0.00
    5  -14    7      1.64      0.00
    5  -14    8     -1.90      0.00
    5  -14    9      2.10      0.00
    5  -14   10     -0.19      0.00
    5  -14   11     -0.57      0.00
    5  -14   12     -0.34      0.00
    5  -14   13     -0.52      0.00
   -5   13   17      1.17      0.00
   -5   13   16     -0.53      0.00
   -5   13   15     -0.84      0.00
   -5   13   14      0.72      0.00
   -5   13   13     -0.20      0.00
   -5   13   12      0.05      0.00
   -5   13   11     -0.02      0.00
   -5   13   10      1.18      0.00
   -5   13    9     -3.07      0.00
   -5   13    8      3.50      0.00
   -5   13    7     -5.11      0.00
   -5   13    6      2.75      0.00
   -5   13    5     -0.57      0.00
   -5   13    4      1.12      0.00
   -5   13    3     -3.63      0.00
   -5   13    2      3.27      0.00
   -5   13    1     -1.87      0.00
   -5   13    0      0.27      0.00
    5  -13    1     -0.14      0.00
    5  -13    2      0.89      0.00
    5  -13    3      5.41      0.00
    5  -13    4     -3.69      0.00
    5  -13    5     -1.31      0.00
    5  -13    6      0.96      0.00
    5  -13    7     -0.46      0.00
    5  -13    8     -0.48      0.00
    5  -13    9     -1.08      0.00
    5  -13   10      1.23      0.00
    5  -13   11     -0.48      0.00
    5  -13   12      0.18      0.00
    5  -13   13      1.35      0.00
    5  -13   14     -0.37      0.00
   -5   12   18      0.34      0.00
   -5   12   17      0.92      0.00
   -5   12   16     -0.51      0.00
   -5   12   15      0.53      0.00
   -5   12   14     -0.88      0.00
   -5   12   13      1.43      0.00
   -5   12   12     -0.04      0.00
   -5   12   11     -1.11      0.00
   -5   12   10     -0.31      0.00
   -5   12    9      0.28      0.00
   -5   12    8      0.11      0.00
   -5   12    7      2.28      0.00
   -5   12    6     -0.62      0.00
   -5   12    5      0.02      0.00
   -5   12    4     -0.21      0.00
   -5   12    3      1.05      0.00
   -5   12    2      3.31      0.00
   -5   12    1     -7.04      0.00
   -5   12    0      6.65      0.00
    5  -12    1      0.97      0.00
    5  -12    2     -5.33      0.00
    5  -12    3      0.21      0.00
    5  -12    4     -1.47      0.00
    5  -12    5      3.09      0.00
    5  -12    6      0.71      0.00
    5  -12    7      1.27      0.00
    5  -12    8     -1.79      0.00
    5  -12    9      2.00      0.00
    5  -12   10     -0.99      0.00
    5  -12   11      1.12      0.00
    5  -12   12     -2.70      0.00
    5  -12   13      0.72      0.00
    5  -12   14      0.02      0.00
    5  -12   15     -1.24      0.00
   -5   11   18      0.16      0.00
   -5   11   17     -0.65      0.00
   -5   11   16     -1.08      0.00
   -5   11   15      1.71      0.00
   -5   11   14     -2.09      0.00
   -5   11   13      2.30      0.00
   -5   11   12     -2.54      0.00
   -5   11   11      1.45      0.00
   -5   11   10      1.34      0.00
   -5   11    9     -0.07      0.00
   -5   11    8     -0.44      0.00
   -5   11    7     -1.53      0.00
   -5   11    6      0.31      0.00
   -5   11    5     -2.29      0.00
   -5   11    4      1.83      0.00
   -5   11    3     -1.45      0.00
   -5   11    2      0.56      0.00
   -5   11    1     -1.40      0.00
   -5   11    0      2.24      0.00
    5  -11    1      0.88      0.00
    5  -11    2     -6.50      0.00
    5  -11    3     13.54      0.00
    5  -11    4     -2.66      0.00
    5  -11    5     -3.76      0.00
    5  -11    6      1.86      0.00
    5  -11    7     -1.49      0.00
    5  -11    8     -0.01      0.00
    5  -11    9     -1.08      0.00
    5  -11   10      0.88      0.00
    5  -11   11      1.23      0.00
    5  -11   12     -1.53      0.00
    5  -11   13      2.10      0.00
    5  -11   14     -0.24      0.00
    5  -11   15     -0.03      0.00
    5  -11   16      0.88      0.00
   -5   10   18     -1.46      0.00
   -5   10   17      1.73      0.00
   -5   10   16     -0.41      0.00
   -5   10   15      3.24      0.00
   -5   10   14     -4.25      0.00
   -5   10   13      1.59      0.00
   -5   10   12      3.71      0.00
   -5   10   11     -4.46      0.00
   -5   10   10      3.61      0.00
   -5   10    9     -5.16      0.00
   -5   10    8      2.27      0.00
   -5   10    7      0.61      0.00
   -5   10    6      3.66      0.00
   -5   10    5     -2.82      0.00
   -5   10    4      2.57      0.00
   -5   10    3     -0.01      0.00
   -5   10    2      2.17      0.00
   -5   10    1     -4.73      0.00
   -5   10    0      2.31      0.00
    5  -10    1      3.78      0.00
    5  -10    2     -6.64      0.00
    5  -10    3      3.36      0.00
    5  -10    4     -7.23      0.00
    5  -10    5      2.36      0.00
    5  -10    6      5.43      0.00
    5  -10    7     -1.48      0.00
    5  -10    8     -0.08      0.00
    5  -10    9      2.90      0.00
    5  -10   10     -2.36      0.00
    5  -10   11      1.60      0.00
    5  -10   12     -2.04      0.00
    5  -10   13     -0.91      0.00
    5  -10   14      2.12      0.00
    5  -10   15     -2.74      0.00
    5  -10   16      0.97      0.00
    5  -10   17     -0.86      0.00
   -5    9   18     -0.56      0.00
   -5    9   17      1.85      0.00
   -5    9   16     -2.74      0.00
   -5    9   15      0.95      0.00
   -5    9   14     -1.29      0.00
   -5    9   13      2.49      0.00
   -5    9   12     -0.49      0.00
   -5    9   11     -3.49      0.00
   -5    9   10      4.89      0.00
   -5    9    9      2.25      0.00
   -5    9    8     -4.13      0.00
   -5    9    7      5.06      0.00
   -5    9    6     -3.71      0.00
   -5    9    5     -3.16      0.00
   -5    9    4      2.44      0.00
   -5    9    3     -3.39      0.00
   -5    9    2      1.98      0.00
   -5    9    1     -0.41      0.00
   -5    9    0      0.80      0.00
    5   -9    1      4.24      0.00
    5   -9    2    -10.34      0.00
    5   -9    3     14.60      0.00
    5   -9    4     -1.93      0.00
    5   -9    5     -0.20      0.00
    5   -9    6      0.48      0.00
    5   -9    7     -4.38      0.00
    5   -9    8      2.91      0.00
    5   -9    9     -2.02      0.00
    5   -9   10     -0.96      0.00
    5   -9   11      2.25      0.00
    5   -9   12      0.96      0.00
    5   -9   13     -1.40      0.00
    5   -9   14      2.34      0.00
    5   -9   15     -1.18      0.00
    5   -9   16      0.62      0.00
    5   -9   17      0.61      0.00
   -5    8   19     -0.61      0.00
   -5    8   18     -2.10      0.00
   -5    8   17      1.83      0.00
   -5    8   16     -0.20      0.00
   -5    8   15      0.94      0.00
   -5    8   14      2.01      0.00
   -5    8   13     -5.24      0.00
   -5    8   12      7.24      0.00
   -5    8   11     -4.74      0.00
   -5    8   10      4.97      0.00
   -5    8    9     -6.34      0.00
   -5    8    8      1.94      0.00
   -5    8    7     -1.45      0.00
   -5    8    6      3.96      0.00
   -5    8    5     -4.03      0.00
   -5    8    4      7.44      0.00
   -5    8    3     -0.69      0.00
   -5    8    2     -3.43      0.00
   -5    8    1      5.62      0.00
   -5    8    0    -10.63      0.00
    5   -8    1      7.67      0.00
    5   -8    2     -2.88      0.00
    5   -8    3     -0.55      0.00
    5   -8    4     -4.75      0.00
    5   -8    5     -2.81      0.00
    5   -8    6      9.81      0.00
    5   -8    7     -5.86      0.00
    5   -8    8      4.63      0.00
    5   -8    9      1.93      0.00
    5   -8   10     -2.35      0.00
    5   -8   11      3.59      0.00
    5   -8   12     -2.78      0.00
    5   -8   13     -2.16      0.00
    5   -8   14      2.29      0.00
    5   -8   15     -0.69      0.00
    5   -8   16     -0.39      0.00
    5   -8   17     -0.14      0.00
    5   -8   18      0.60      0.00
   -5    7   19      0.10      0.00
   -5    7   18      0.42      0.00
   -5    7   17      0.81      0.00
   -5    7   16     -0.07      0.00
   -5    7   15     -1.73      0.00
   -5    7   14      1.15      0.00
   -5    7   13     -0.16      0.00
   -5    7   12      0.87      0.00
   -5    7   11      0.22      0.00
   -5    7   10     -3.81      0.00
   -5    7    9     10.14      0.00
   -5    7    8     -6.31      0.00
   -5    7    7      4.23      0.00
   -5    7    6     -0.67      0.00
   -5    7    5     -0.18      0.00
   -5    7    4     -2.15      0.00
   -5    7    3     -6.78      0.00
   -5    7    2      2.51      0.00
   -5    7    1      7.07      0.00
   -5    7    0    -11.15      0.00
    5   -7    1     12.97      0.00
    5   -7    2     -5.13      0.00
    5   -7    3     -3.21      0.00
    5   -7    4      9.11      0.00
    5   -7    5     -0.39      0.00
    5   -7    6      0.90      0.00
    5   -7    7     -8.58      0.00
    5   -7    8      7.58      0.00
    5   -7    9     -5.03      0.00
    5   -7   10     -1.29      0.00
    5   -7   11      0.74      0.00
    5   -7   12      3.83      0.00
    5   -7   13     -3.53      0.00
    5   -7   14      4.41      0.00
    5   -7   15     -0.60      0.00
    5   -7   16     -2.46      0.00
    5   -7   17      2.34      0.00
    5   -7   18     -1.38      0.00
    5   -7   19      0.22      0.00
   -5    6   19      1.15      0.00
   -5    6   18     -3.26      0.00
   -5    6   17      1.87      0.00
   -5    6   16     -1.58      0.00
   -5    6   15      2.00      0.00
   -5    6   14      1.05      0.00
   -5    6   13     -2.89      0.00
   -5    6   12      3.11      0.00
   -5    6   11      0.09      0.00
   -5    6   10      1.00      0.00
   -5    6    9     -2.75      0.00
   -5    6    8      2.35      0.00
   -5    6    7     -7.69      0.00
   -5    6    6     10.37      0.00
   -5    6    5     -8.40      0.00
   -5    6    4      2.31      0.00
   -5    6    3     10.68      0.00
   -5    6    2     -6.10      0.00
   -5    6    1      5.56      0.00
   -5    6    0    -13.42      0.00
    5   -6    1      6.87      0.00
    5   -6    2      1.33      0.00
    5   -6    3    -10.20      0.00
    5   -6    4      9.54      0.00
    5   -6    5    -10.28      0.00
    5   -6    6      5.95      0.00
    5   -6    7     -1.39      0.00
    5   -6    8      2.62      0.00
    5   -6    9      3.28      0.00
    5   -6   10     -2.17      0.00
    5   -6   11      5.89      0.00
    5   -6   12     -5.05      0.00
    5   -6   13      0.57      0.00
    5   -6   14     -1.52      0.00
    5   -6   15      2.38      0.00
    5   -6   16     -2.66      0.00
    5   -6   17      2.79      0.00
    5   -6   18     -1.69      0.00
    5   -6   19      1.12      0.00
   -5    5   19     -0.24      0.00
   -5    5   18      0.79      0.00
   -5    5   17     -1.19      0.00
   -5    5   16      1.83      0.00
   -5    5   15     -1.82      0.00
   -5    5   14      2.44      0.00
   -5    5   13     -3.83      0.00
   -5    5   12      5.38      0.00
   -5    5   11     -3.02      0.00
   -5    5   10     -3.23      0.00
   -5    5    9      8.14      0.00
   -5    5    8     -2.90      0.00
   -5    5    7      2.23      0.00
   -5    5    6     -2.72      0.00
   -5    5    5      8.78      0.00
   -5    5    4    -11.45      0.00
   -5    5    3      1.98      0.00
   -5    5    2     -9.74      0.00
   -5    5    1     13.18      0.00
   -5    5    0    -12.87      0.00
    5   -5    1     11.54      0.00
    5   -5    2      7.55      0.00
    5   -5    3    -20.02      0.00
    5   -5    4     18.25      0.00
    5   -5    5     -5.66      0.00
    5   -5    6      1.69      0.00
    5   -5    7     -3.81      0.00
    5   -5    8      1.89      0.00
    5   -5    9     -2.92      0.00
    5   -5   10     -0.81      0.00
    5   -5   11     -2.91      0.00
    5   -5   12      4.55      0.00
    5   -5   13     -0.93      0.00
    5   -5   14      1.86      0.00
    5   -5   15      1.01      0.00
    5   -5   16     -2.25      0.00
    5   -5   17      2.14      0.00
    5   -5   18     -2.28      0.00
    5   -5   19      1.27      0.00
    5   -5   20     -0.61      0.00
   -5    4   19      1.53      0.00
   -5    4   18     -2.18      0.00
   -5    4   17      0.14      0.00
   -5    4   16      0.91      0.00
   -5    4   15      0.07      0.00
   -5    4   14     -0.01      0.00
   -5    4   13     -0.09      0.00
   -5    4   12     -0.50      0.00
   -5    4   11      3.63      0.00
   -5    4   10     -4.67      0.00
   -5    4    9      7.03      0.00
   -5    4    8     -4.73      0.00
   -5    4    7     -6.52      0.00
   -5    4    6      9.57      0.00
   -5    4    5     -5.25      0.00
   -5    4    4     -1.50      0.00
   -5    4    3      9.81      0.00
   -5    4    2      2.08      0.00
   -5    4    1      0.52      0.00
   -5    4    0     -3.11      0.00
    5   -4    1     -7.03      0.00
    5   -4    2      7.62      0.00
    5   -4    3    -18.46      0.00
    5   -4    4     22.60      0.00
    5   -4    5    -19.30      0.00
    5   -4    6      9.99      0.00
    5   -4    7     -2.84      0.00
    5   -4    8      1.23      0.00
    5   -4    9      1.36      0.00
    5   -4   10      3.99      0.00
    5   -4   11      0.63      0.00
    5   -4   12     -2.16      0.00
    5   -4   13      2.63      0.00
    5   -4   14     -6.38      0.00
    5   -4   15      5.73      0.00
    5   -4   16     -3.42      0.00
    5   -4   17      2.11      0.00
    5   -4   18     -1.81      0.00
    5   -4   19      1.34      0.00
    5   -4   20      0.05      0.00
   -5    3   19      0.25      0.00
   -5    3   18      0.18      0.00
   -5    3   17     -1.55      0.00
   -5    3   16      1.90      0.00
   -5    3   15     -2.89      0.00
   -5    3   14      3.20      0.00
   -5    3   13     -2.21      0.00
   -5    3   12      1.81      0.00
   -5    3   11      1.04      0.00
   -5    3   10     -5.99      0.00
   -5    3    9      6.87      0.00
   -5    3    8     -3.58      0.00
   -5    3    7      2.43      0.00
   -5    3    6      2.24      0.00
   -5    3    5     -0.52      0.00
   -5    3    4     -2.44      0.00
   -5    3    3      2.66      0.00
   -5    3    2    -20.44      0.00
   -5    3    1     16.68      0.00
   -5    3    0      2.18      0.00
    5   -3    1    -19.63      0.00
    5   -3    2     42.60      0.00
    5   -3    3    -29.26      0.00
    5   -3    4     17.65      0.00
    5   -3    5    -11.83      0.00
    5   -3    6      6.14      0.00
    5   -3    7      0.76      0.00
    5   -3    8     -8.46      0.00
    5   -3    9      6.21      0.00
    5   -3   10     -4.10      0.00
    5   -3   11     -4.45      0.00
    5   -3   12      3.15      0.00
    5   -3   13      2.57      0.00
    5   -3   14     -2.40      0.00
    5   -3   15      3.45      0.00
    5   -3   16     -0.66      0.00
    5   -3   17     -1.09      0.00
    5   -3   18      1.02      0.00
    5   -3   19     -0.95      0.00
    5   -3   20      0.72      0.00
    5   -3   21     -0.90      0.00
   -5    2   18     -1.36      0.00
   -5    2   17      0.20      0.00
   -5    2   16      0.98      0.00
   -5    2   15      1.02      0.00
   -5    2   14     -2.21      0.00
   -5    2   13      4.60      0.00
   -5    2   12     -7.83      0.00
   -5    2   11      8.97      0.00
   -5    2   10     -7.67      0.00
   -5    2    9      6.67      0.00
   -5    2    8     -1.87      0.00
   -5    2    7     -4.16      0.00
   -5    2    6      2.72      0.00
   -5    2    5     -4.67      0.00
   -5    2    4      6.52      0.00
   -5    2    3      3.69      0.00
   -5    2    2     -2.00      0.00
   -5    2    1     13.69      0.00
   -5    2    0      3.62      0.00
    5   -2    1    -32.89      0.00
    5   -2    2     27.69      0.00
    5   -2    3    -24.89      0.00
    5   -2    4      8.84      0.00
    5   -2    5     -4.39      0.00
    5   -2    6     11.33      0.00
    5   -2    7     -7.68      0.00
    5   -2    8      0.39      0.00
    5   -2    9      2.19      0.00
    5   -2   10      5.10      0.00
    5   -2   11     -3.14      0.00
    5   -2   12      1.38      0.00
    5   -2   13      3.49      0.00
    5   -2   14     -8.89      0.00
    5   -2   15      7.35      0.00
    5   -2   16     -3.98      0.00
    5   -2   17      1.36      0.00
    5   -2   18     -1.65      0.00
    5   -2   19      1.94      0.00
    5   -2   20     -0.53      0.00
    5   -2   21     -0.89      0.00
   -5    1   18      0.45      0.00
   -5    1   17     -0.69      0.00
   -5    1   16      0.34      0.00
   -5    1   15     -2.01      0.00
   -5    1   14      1.63      0.00
   -5    1   13      0.11      0.00
   -5    1   12     -1.53      0.00
   -5    1   11      2.94      0.00
   -5    1   10     -0.91      0.00
   -5    1    9     -3.11      0.00
   -5    1    8      0.91      0.00
   -5    1    7      3.54      0.00
   -5    1    6     -4.85      0.00
   -5    1    5      8.41      0.00
   -5    1    4     -7.78      0.00
   -5    1    3      7.49      0.00
   -5    1    2    -23.29      0.00
   -5    1    1     15.66      0.00
   -5    1    0      4.13      0.00
    5   -1    1    -20.57      0.00
    5   -1    2     46.09      0.00
    5   -1    3    -12.65      0.00
    5   -1    4      0.94      0.00
    5   -1    5      5.55      0.00
    5   -1    6     -7.48      0.00
    5   -1    7      4.43      0.00
    5   -1    8     -9.83      0.00
    5   -1    9     11.08      0.00
    5   -1   10     -9.55      0.00
    5   -1   11      0.74      0.00
    5   -1   12     -2.54      0.00
    5   -1   13      5.98      0.00
    5   -1   14     -5.65      0.00
    5   -1   15      4.42      0.00
    5   -1   16      0.66      0.00
    5   -1   17     -2.30      0.00
    5   -1   18      3.33      0.00
    5   -1   19     -3.33      0.00
    5   -1   20      1.77      0.00
    5   -1   21     -0.61      0.00
    5   -1   22     -0.37      0.00
   -5    0   18      0.94      0.00
   -5    0   17      0.18      0.00
   -5    0   16     -0.25      0.00
   -5    0   15      1.62      0.00
   -5    0   14     -1.08      0.00
   -5    0   13      3.11      0.00
   -5    0   12     -4.54      0.00
   -5    0   11      2.26      0.00
   -5    0   10     -0.52      0.00
   -5    0    9     -2.05      0.00
   -5    0    8      2.36      0.00
   -5    0    7      1.80      0.00
   -5    0    6     -5.35      0.00
   -5    0    5     -4.28      0.00
   -5    0    4     15.92      0.00
   -5    0    3    -16.37      0.00
   -5    0    2     21.12      0.00
   -5    0    1     -3.07      0.00
    5    0    0     15.04      0.00
    5    0    1    -26.12      0.00
    5    0    2      9.94      0.00
    5    0    3    -15.92      0.00
    5    0    4     -2.17      0.00
    5    0    5      6.00      0.00
    5    0    6      5.27      0.00
    5    0    7     -1.93      0.00
    5    0    8      2.39      0.00
    5    0    9     -3.76      0.00
    5    0   10      7.28      0.00
    5    0   11     -3.40      0.00
    5    0   12      1.13      0.00
    5    0   13      0.29      0.00
    5    0   14     -0.61      0.00
    5    0   15     -0.45      0.00
    5    0   16      0.10      0.00
    5    0   17     -1.04      0.00
    5    0   18      0.66      0.00
    5    0   19     -1.97      0.00
    5    0   20      3.30      0.00
    5    0   21     -2.06      0.00
    5    0   22     -1.21      0.00
   -5   -1   18      0.00      0.00
   -5   -1   17      0.00      0.00
   -5   -1   16     -1.32      0.00
   -5   -1   15      1.38      0.00
   -5   -1   14     -1.57      0.00
   -5   -1   13      1.04      0.00
   -5   -1   12     -1.43      0.00
   -5   -1   11      2.59      0.00
   -5   -1   10      0.61      0.00
   -5   -1    9     -2.69      0.00
   -5   -1    8      0.26      0.00
   -5   -1    7      1.04      0.00
   -5   -1    6     -3.60      0.00
   -5   -1    5      4.60      0.00
   -5   -1    4      1.18      0.00
   -5   -1    3     -5.59      0.00
   -5   -1    2     -1.75      0.00
   -5   -1    1      2.48      0.00
    5    1    0     -9.75      0.00
    5    1    1     11.76      0.00
    5    1    2     16.57      0.00
    5    1    3      4.34      0.00
    5    1    4     11.29      0.00
    5    1    5     -0.79      0.00
    5    1    6    -10.00      0.00
    5    1    7      5.62      0.00
    5    1    8     -7.05      0.00
    5    1    9      4.91      0.00
    5    1   10     -5.83      0.00
    5    1   11      4.35      0.00
    5    1   12     -8.52      0.00
    5    1   13      7.90      0.00
    5    1   14     -3.04      0.00
    5    1   15     -0.87      0.00
    5    1   16      2.95      0.00
    5    1   17     -0.98      0.00
    5    1   18      2.81      0.00
    5    1   19     -2.81      0.00
    5    1   20      1.87      0.00
    5    1   21     -0.67      0.00
    5    1   22     -0.69      0.00
   -5   -2   18      0.21      0.00
   -5   -2   17      0.31      0.00
   -5   -2   16     -0.04      0.00
   -5   -2   15      0.84      0.00
   -5   -2   14     -0.42      0.00
   -5   -2   13      1.95      0.00
   -5   -2   12     -0.08      0.00
   -5   -2   11     -2.48      0.00
   -5   -2   10     -0.88      0.00
   -5   -2    9      1.35      0.00
   -5   -2    8     -2.43      0.00
   -5   -2    7      1.88      0.00
   -5   -2    6      0.08      0.00
   -5   -2    5     -3.83      0.00
   -5   -2    4      4.42      0.00
   -5   -2    3     -3.37      0.00
   -5   -2    2     12.67      0.00
   -5   -2    1     -7.51      0.00
    5    2    0     13.47      0.00
    5    2    1      9.12      0.00
    5    2    2    -32.83      0.00
    5    2    3     10.79      0.00
    5    2    4    -14.03      0.00
    5    2    5      8.84      0.00
    5    2    6     -4.83      0.00
    5    2    7     15.66      0.00
    5    2    8     -3.56      0.00
    5    2    9     -7.21      0.00
    5    2   10     12.04      0.00
    5    2   11     -6.80      0.00
    5    2   12      2.71      0.00
    5    2   13     -5.26      0.00
    5    2   14      7.96      0.00
    5    2   15     -7.94      0.00
    5    2   16      4.94      0.00
    5    2   17     -4.08      0.00
    5    2   18      1.79      0.00
    5    2   19     -1.71      0.00
    5    2   20      0.86      0.00
    5    2   21      0.76      0.00
    5    2   22     -1.52      0.00
   -5   -3   17      0.13      0.00
   -5   -3   16     -0.81      0.00
   -5   -3   15      1.88      0.00
   -5   -3   14     -1.77      0.00
   -5   -3   13      0.71      0.00
   -5   -3   12     -0.59      0.00
   -5   -3   11      0.72      0.00
   -5   -3   10      3.31      0.00
   -5   -3    9     -3.03      0.00
   -5   -3    8      2.18      0.00
   -5   -3    7     -3.19      0.00
   -5   -3    6      2.14      0.00
   -5   -3    5     -3.20      0.00
   -5   -3    4      0.28      0.00
   -5   -3    3      3.29      0.00
   -5   -3    2     -4.45      0.00
   -5   -3    1     -3.81      0.00
    5    3    0      2.93      0.00
    5    3    1      7.46      0.00
    5    3    2    -13.14      0.00
    5    3    3     34.06      0.00
    5    3    4      8.87      0.00
    5    3    5    -12.42      0.00
    5    3    6      7.08      0.00
    5    3    7     -7.07      0.00
    5    3    8      1.35      0.00
    5    3    9     -6.81      0.00
    5    3   10      4.90      0.00
    5    3   11     -0.37      0.00
    5    3   12     -5.52      0.00
    5    3   13      4.79      0.00
    5    3   14      0.23      0.00
    5    3   15     -3.19      0.00
    5    3   16      3.03      0.00
    5    3   17      0.43      0.00
    5    3   18      1.16      0.00
    5    3   19      0.18      0.00
    5    3   20      0.57      0.00
    5    3   21     -0.63      0.00
    5    3   22     -0.66      0.00
    5    3   23      1.32      0.00
   -5   -4   17      0.64      0.00
   -5   -4   16      0.11      0.00
   -5   -4   15     -0.18      0.00
   -5   -4   14     -0.05      0.00
   -5   -4   13      0.70      0.00
   -5   -4   12      3.61      0.00
   -5   -4   11     -5.29      0.00
   -5   -4   10     -0.02      0.00
   -5   -4    9      1.47      0.00
   -5   -4    8     -3.28      0.00
   -5   -4    7      1.09      0.00
   -5   -4    6     -0.32      0.00
   -5   -4    5      1.37      0.00
   -5   -4    4     -0.86      0.00
   -5   -4    3      0.48      0.00
   -5   -4    2      6.56      0.00
   -5   -4    1     -5.95      0.00
    5    4    0      4.12      0.00
    5    4    1     27.19      0.00
    5    4    2    -47.80      0.00
    5    4    3     39.80      0.00
    5    4    4    -34.21      0.00
    5    4    5      3.30      0.00
    5    4    6      6.25      0.00
    5    4    7     11.14      0.00
    5    4    8     -8.96      0.00
    5    4    9      8.15      0.00
    5    4   10     -3.06      0.00
    5    4   11      1.38      0.00
    5    4   12     -0.87      0.00
    5    4   13     -5.21      0.00
    5    4   14      6.66      0.00
    5    4   15     -5.65      0.00
    5    4   16      3.11      0.00
    5    4   17     -3.01      0.00
    5    4   18      0.21      0.00
    5    4   19      0.54      0.00
    5    4   20     -1.64      0.00
    5    4   21      2.29      0.00
    5    4   22     -1.20      0.00
    5    4   23      0.06      0.00
   -5   -5   16     -0.88      0.00
   -5   -5   15      0.58      0.00
   -5   -5   14      0.40      0.00
   -5   -5   13     -0.28      0.00
   -5   -5   12      1.09      0.00
   -5   -5   11     -2.68      0.00
   -5   -5   10      5.82      0.00
   -5   -5    9     -1.39      0.00
   -5   -5    8     -0.46      0.00
   -5   -5    7      0.10      0.00
   -5   -5    6      2.61      0.00
   -5   -5    5     -7.83      0.00
   -5   -5    4      2.88      0.00
   -5   -5    3     -2.31      0.00
   -5   -5    2      1.80      0.00
   -5   -5    1     -3.36      0.00
    5    5    0     -4.06      0.00
    5    5    1     16.70      0.00
    5    5    2    -26.62      0.00
    5    5    3     25.50      0.00
    5    5    4     14.60      0.00
    5    5    5    -20.27      0.00
    5    5    6     30.48      0.00
    5    5    7    -32.69      0.00
    5    5    8     18.15      0.00
    5    5    9    -12.72      0.00
    5    5   10      3.96      0.00
    5    5   11     -3.42      0.00
    5    5   12      5.80      0.00
    5    5   13     -7.26      0.00
    5    5   14      8.23      0.00
    5    5   15     -5.89      0.00
    5    5   16      2.91      0.00
    5    5   17      1.08      0.00
    5    5   18      0.99      0.00
    5    5   19     -0.88      0.00
    5    5   20      2.07      0.00
    5    5   21     -0.18      0.00
    5    5   22     -2.03      0.00
    5    5   23      1.14      0.00
   -5   -6   16      0.50      0.00
   -5   -6   15      0.39      0.00
   -5   -6   14      0.24      0.00
   -5   -6   13     -0.61      0.00
   -5   -6   12      1.96      0.00
   -5   -6   11      0.20      0.00
   -5   -6   10     -3.21      0.00
   -5   -6    9      1.51      0.00
   -5   -6    8     -1.85      0.00
   -5   -6    7     -0.14      0.00
   -5   -6    6     -0.56      0.00
   -5   -6    5      1.17      0.00
   -5   -6    4      2.11      0.00
   -5   -6    3      1.03      0.00
   -5   -6    2     -1.67      0.00
   -5   -6    1      6.45      0.00
    5    6    0    -11.97      0.00
    5    6    1     25.34      0.00
    5    6    2    -23.77      0.00
    5    6    3     16.38      0.00
    5    6    4     -9.76      0.00
    5    6    5    -10.34      0.00
    5    6    6      9.34      0.00
    5    6    7      0.77      0.00
    5    6    8     -3.04      0.00
    5    6    9     12.02      0.00
    5    6   10    -10.05      0.00
    5    6   11      4.42      0.00
    5    6   12      1.39      0.00
    5    6   13     -8.08      0.00
    5    6   14      4.35      0.00
    5    6   15     -0.64      0.00
    5    6   16     -0.90      0.00
    5    6   17     -0.57      0.00
    5    6   18     -1.74      0.00
    5    6   19      3.37      0.00
    5    6   20     -3.23      0.00
    5    6   21      3.36      0.00
    5    6   22     -1.95      0.00
    5    6   23      0.59      0.00
   -5   -7   15     -0.69      0.00
   -5   -7   14      0.42      0.00
   -5   -7   13     -0.91      0.00
   -5   -7   12      2.07      0.00
   -5   -7   11      0.39      0.00
   -5   -7   10     -1.79      0.00
   -5   -7    9      4.15      0.00
   -5   -7    8     -0.32      0.00
   -5   -7    7     -0.44      0.00
   -5   -7    6      1.68      0.00
   -5   -7    5     -2.38      0.00
   -5   -7    4     -2.67      0.00
   -5   -7    3     -3.15      0.00
   -5   -7    2      0.33      0.00
   -5   -7    1      4.75      0.00
    5    7    0    -13.41      0.00
    5    7    1     15.56      0.00
    5    7    2    -11.39      0.00
    5    7    3      0.98      0.00
    5    7    4     10.37      0.00
    5    7    5     -1.26      0.00
    5    7    6     10.02      0.00
    5    7    7    -17.56      0.00
    5    7    8     12.65      0.00
    5    7    9     -5.54      0.00
    5    7   10     -6.44      0.00
    5    7   11      2.03      0.00
    5    7   12      5.49      0.00
    5    7   13     -8.46      0.00
    5    7   14      7.63      0.00
    5    7   15     -0.69      0.00
    5    7   16     -3.75      0.00
    5    7   17      4.51      0.00
    5    7   18     -0.42      0.00
    5    7   19      0.39      0.00
    5    7   20     -0.72      0.00
    5    7   21      0.26      0.00
    5    7   22      0.17      0.00
    5    7   23     -1.15      0.00
   -5   -8   15      0.05      0.00
   -5   -8   14      1.54      0.00
   -5   -8   13     -2.08      0.00
   -5   -8   12      2.91      0.00
   -5   -8   11     -1.01      0.00
   -5   -8   10     -1.43      0.00
   -5   -8    9      1.06      0.00
   -5   -8    8     -0.03      0.00
   -5   -8    7     -2.94      0.00
   -5   -8    6      1.23      0.00
   -5   -8    5      0.51      0.00
   -5   -8    4      0.26      0.00
   -5   -8    3      3.09      0.00
   -5   -8    2      0.61      0.00
   -5   -8    1      2.72      0.00
    5    8    0     -7.24      0.00
    5    8    1      4.60      0.00
    5    8    2      6.14      0.00
    5    8    3    -14.59      0.00
    5    8    4     14.24      0.00
    5    8    5    -14.33      0.00
    5    8    6      3.04      0.00
    5    8    7     -1.27      0.00
    5    8    8      2.81      0.00
    5    8    9      2.04      0.00
    5    8   10     -3.92      0.00
    5    8   11      6.09      0.00
    5    8   12     -2.71      0.00
    5    8   13     -2.36      0.00
    5    8   14     -0.68      0.00
    5    8   15      1.93      0.00
    5    8   16     -2.29      0.00
    5    8   17      1.80      0.00
    5    8   18     -1.80      0.00
    5    8   19      1.24      0.00
    5    8   20      0.66      0.00
    5    8   21      0.52      0.00
    5    8   22      0.77      0.00
    5    8   23     -0.70      0.00
   -5   -9   14      0.20      0.00
   -5   -9   13     -0.96      0.00
   -5   -9   12      0.96      0.00
   -5   -9   11      1.43      0.00
   -5   -9   10     -1.89      0.00
   -5   -9    9      2.73      0.00
   -5   -9    8     -0.35      0.00
   -5   -9    7      0.75      0.00
   -5   -9    6      1.69      0.00
   -5   -9    5     -0.98      0.00
   -5   -9    4     -1.70      0.00
   -5   -9    3     -1.81      0.00
   -5   -9    2     -4.54      0.00
   -5   -9    1      5.29      0.00
    5    9    0     -9.16      0.00
    5    9    1     10.52      0.00
    5    9    2     -3.28      0.00
    5    9    3     -3.42      0.00
    5    9    4      2.97      0.00
    5    9    5      7.22      0.00
    5    9    6     -3.57      0.00
    5    9    7     -1.04      0.00
    5    9    8      1.51      0.00
    5    9    9      0.27      0.00
    5    9   10     -5.47      0.00
    5    9   11     -0.72      0.00
    5    9   12      2.63      0.00
    5    9   13     -2.97      0.00
    5    9   14      2.51      0.00
    5    9   15      3.05      0.00
    5    9   16     -4.73      0.00
    5    9   17      4.03      0.00
    5    9   18     -2.78      0.00
    5    9   19      2.27      0.00
    5    9   20     -0.02      0.00
    5    9   21     -2.92      0.00
    5    9   22      1.64      0.00
    5    9   23     -1.19      0.00
   -5  -10   14      0.80      0.00
   -5  -10   13     -0.77      0.00
   -5  -10   12      0.69      0.00
   -5  -10   11      0.73      0.00
   -5  -10   10     -1.94      0.00
   -5  -10    9      1.57      0.00
   -5  -10    8     -0.79      0.00
   -5  -10    7     -0.67      0.00
   -5  -10    6     -0.67      0.00
   -5  -10    5     -0.71      0.00
   -5  -10    4      1.05      0.00
   -5  -10    3      1.10      0.00
   -5  -10    2      1.79      0.00
   -5  -10    1      1.73      0.00
    5   10    0      2.90      0.00
    5   10    1    -14.03      0.00
    5   10    2     15.25      0.00
    5   10    3    -19.24      0.00
    5   10    4     18.00      0.00
    5   10    5    -16.84      0.00
    5   10    6      6.27      0.00
    5   10    7     -4.64      0.00
    5   10    8      3.51      0.00
    5   10    9     -2.50      0.00
    5   10   10      3.81      0.00
    5   10   11     -0.38      0.00
    5   10   12      0.69      0.00
    5   10   13      0.81      0.00
    5   10   14     -4.33      0.00
    5   10   15      3.05      0.00
    5   10   16     -1.98      0.00
    5   10   17      1.92      0.00
    5   10   18     -0.63      0.00
    5   10   19      0.28      0.00
    5   10   20      1.52      0.00
    5   10   21     -0.31      0.00
    5   10   22      1.24      0.00
    5   10   23      0.48      0.00
   -5  -11   13     -0.42      0.00
   -5  -11   12     -0.14      0.00
   -5  -11   11      1.14      0.00
   -5  -11   10     -1.45      0.00
   -5  -11    9      2.19      0.00
   -5  -11    8     -2.02      0.00
   -5  -11    7      1.64      0.00
   -5  -11    6      2.00      0.00
   -5  -11    5     -0.46      0.00
   -5  -11    4     -0.42      0.00
   -5  -11    3      1.18      0.00
   -5  -11    2     -6.78      0.00
   -5  -11    1      2.66      0.00
    5   11    0     -2.08      0.00
    5   11    1      0.18      0.00
    5   11    2      6.86      0.00
    5   11    3     -1.43      0.00
    5   11    4     -4.30      0.00
    5   11    5      9.38      0.00
    5   11    6     -5.77      0.00
    5   11    7      5.74      0.00
    5   11    8     -7.46      0.00
    5   11    9      7.54      0.00
    5   11   10     -5.98      0.00
    5   11   11     -2.65      0.00
    5   11   12      0.92      0.00
    5   11   13      1.55      0.00
    5   11   14     -2.06      0.00
    5   11   15      3.79      0.00
    5   11   16     -1.66      0.00
    5   11   17      1.49      0.00
    5   11   18     -2.35      0.00
    5   11   19      0.99      0.00
    5   11   20      0.96      0.00
    5   11   21     -2.10      0.00
    5   11   22     -0.03      0.00
    5   11   23     -0.60      0.00
   -5  -12   12     -0.28      0.00
   -5  -12   11      0.12      0.00
   -5  -12   10      0.12      0.00
   -5  -12    9     -0.75      0.00
   -5  -12    8      0.87      0.00
   -5  -12    7     -0.30      0.00
   -5  -12    6     -1.61      0.00
   -5  -12    5     -1.19      0.00
   -5  -12    4      0.29      0.00
   -5  -12    3      1.18      0.00
   -5  -12    2     -1.46      0.00
   -5  -12    1      5.15      0.00
    5   12    0      3.62      0.00
    5   12    1    -11.09      0.00
    5   12    2      4.66      0.00
    5   12    3     -5.19      0.00
    5   12    4      2.46      0.00
    5   12    5     -3.43      0.00
    5   12    6      1.52      0.00
    5   12    7     -4.12      0.00
    5   12    8      2.98      0.00
    5   12    9     -1.99      0.00
    5   12   10      4.28      0.00
    5   12   11     -2.93      0.00
    5   12   12      3.78      0.00
    5   12   13      1.62      0.00
    5   12   14     -5.25      0.00
    5   12   15      1.64      0.00
    5   12   16      0.71      0.00
    5   12   17     -0.56      0.00
    5   12   18      0.33      0.00
    5   12   19     -0.19      0.00
    5   12   20      1.92      0.00
    5   12   21     -0.76      0.00
    5   12   22      0.57      0.00
    5   12   23      0.76      0.00
   -5  -13   11      0.43      0.00
   -5  -13   10     -0.37      0.00
   -5  -13    9      0.17      0.00
   -5  -13    8     -0.72      0.00
   -5  -13    7     -0.25      0.00
   -5  -13    6      1.65      0.00
   -5  -13    5      0.09      0.00
   -5  -13    4      2.22      0.00
   -5  -13    3     -1.78      0.00
   -5  -13    2     -0.59      0.00
   -5  -13    1     -2.87      0.00
    5   13    0      1.81      0.00
    5   13    1     -5.52      0.00
    5   13    2     10.03      0.00
    5   13    3     -0.18      0.00
    5   13    4     -4.53      0.00
    5   13    5      5.55      0.00
    5   13    6     -1.17      0.00
    5   13    7      1.27      0.00
    5   13    8     -2.74      0.00
    5   13    9      2.89      0.00
    5   13   10     -1.01      0.00
    5   13   11     -3.58      0.00
    5   13   12      1.72      0.00
    5   13   13     -1.28      0.00
    5   13   14     -0.36      0.00
    5   13   15      1.90      0.00
    5   13   16      2.50      0.00
    5   13   17     -2.66      0.00
    5   13   18      0.98      0.00
    5   13   19     -0.75      0.00
    5   13   20      0.83      0.00
    5   13   21     -0.42      0.00
    5   13   22     -1.39      0.00
   -5  -14   10     -0.61      0.00
   -5  -14    9     -0.27      0.00
   -5  -14    8      0.06      0.00
   -5  -14    7      1.21      0.00
   -5  -14    6     -2.56      0.00
   -5  -14    5      0.18      0.00
   -5  -14    4     -0.83      0.00
   -5  -14    3     -0.39      0.00
   -5  -14    2     -1.22      0.00
   -5  -14    1      4.62      0.00
    5   14    0      1.79      0.00
    5   14    1     -0.85      0.00
    5   14    2     -3.51      0.00
    5   14    3      0.35      0.00
    5   14    4     -1.03      0.00
    5   14    5      0.14      0.00
    5   14    6      0.70      0.00
    5   14    7     -1.40      0.00
    5   14    8     -0.28      0.00
    5   14    9      0.67      0.00
    5   14   10      2.05      0.00
    5   14   11     -2.07      0.00
    5   14   12      1.26      0.00
    5   14   13      1.81      0.00
    5   14   14     -0.07      0.00
    5   14   15     -2.54      0.00
    5   14   16      0.54      0.00
    5   14   17     -1.44      0.00
    5   14   18      1.59      0.00
    5   14   19     -1.16      0.00
    5   14   20      1.21      0.00
    5   14   21     -1.03      0.00
    5   14   22      1.06      0.00
   -5  -15   10     -0.02      0.00
   -5  -15    9     -0.86      0.00
   -5  -15    8      0.55      0.00
   -5  -15    7     -0.41      0.00
   -5  -15    6     -0.92      0.00
   -5  -15    5      0.98      0.00
   -5  -15    4      1.42      0.00
   -5  -15    3     -0.97      0.00
   -5  -15    2      1.61      0.00
   -5  -15    1     -3.29      0.00
    5   15    0      0.32      0.00
    5   15    1     -4.85      0.00
    5   15    2      4.97      0.00
    5   15    3      1.48      0.00
    5   15    4     -0.84      0.00
    5   15    5      1.07      0.00
    5   15    6      0.04      0.00
    5   15    7      0.43      0.00
    5   15    8     -1.25      0.00
    5   15    9      1.22      0.00
    5   15   10      0.19      0.00
    5   15   11     -0.97      0.00
    5   15   12      0.72      0.00
    5   15   13     -1.16      0.00
    5   15   14      0.58      0.00
    5   15   15     -2.53      0.00
    5   15   16      5.41      0.00
    5   15   17     -2.12      0.00
    5   15   18      1.26      0.00
    5   15   19     -1.17      0.00
    5   15   20     -0.58      0.00
    5   15   21      2.31      0.00
    5   15   22     -2.15      0.00
   -5  -16    9     -0.21      0.00
   -5  -16    8      0.69      0.00
   -5  -16    7     -1.25      0.00
   -5  -16    6      0.11      0.00
   -5  -16    5      0.82      0.00
   -5  -16    4     -1.36      0.00
   -5  -16    3     -0.32      0.00
   -5  -16    2     -1.31      0.00
   -5  -16    1      1.71      0.00
    5   16    0      1.34      0.00
    5   16    1      5.18      0.00
    5   16    2     -5.66      0.00
    5   16    3      2.45      0.00
    5   16    4     -3.22      0.00
    5   16    5      3.14      0.00
    5   16    6     -4.49      0.00
    5   16    7      5.45      0.00
    5   16    8     -2.90      0.00
    5   16    9      0.73      0.00
    5   16   10      0.17      0.00
    5   16   11      0.39      0.00
    5   16   12     -2.07      0.00
    5   16   13      0.96      0.00
    5   16   14      1.37      0.00
    5   16   15     -1.22      0.00
    5   16   16     -0.42      0.00
    5   16   17     -1.90      0.00
    5   16   18      0.38      0.00
    5   16   19     -0.31      0.00
    5   16   20      0.56      0.00
    5   16   21     -1.20      0.00
   -5  -17    7      0.87      0.00
   -5  -17    6     -0.18      0.00
   -5  -17    5     -0.60      0.00
   -5  -17    4     -0.42      0.00
   -5  -17    3      0.15      0.00
   -5  -17    2      2.58      0.00
   -5  -17    1     -2.20      0.00
    5   17    0     -0.64      0.00
    5   17    1     -2.72      0.00
    5   17    2     -0.44      0.00
    5   17    3      2.45      0.00
    5   17    4      1.59      0.00
    5   17    5     -1.06      0.00
    5   17    6      1.69      0.00
    5   17    7     -0.62      0.00
    5   17    8      0.48      0.00
    5   17    9     -2.98      0.00
    5   17   10      3.20      0.00
    5   17   11     -0.27      0.00
    5   17   12     -0.44      0.00
    5   17   13      0.82      0.00
    5   17   14     -0.15      0.00
    5   17   15     -2.18      0.00
    5   17   16      1.48      0.00
    5   17   17      1.21      0.00
    5   17   18     -0.73      0.00
    5   17   19      0.86      0.00
    5   17   20     -1.22      0.00
   -5  -18    6      0.18      0.00
   -5  -18    5     -0.47      0.00
   -5  -18    4      1.68      0.00
   -5  -18    3     -1.63      0.00
   -5  -18    2      0.25      0.00
   -5  -18    1     -0.87      0.00
    5   18    0     -0.32      0.00
    5   18    1      5.54      0.00
    5   18    2     -2.78      0.00
    5   18    3      0.46      0.00
    5   18    4     -1.35      0.00
    5   18    5     -0.54      0.00
    5   18    6     -1.56      0.00
    5   18    7      1.47      0.00
    5   18    8      0.38      0.00
    5   18    9     -0.13      0.00
    5   18   10      0.53      0.00
    5   18   11      0.28      0.00
    5   18   12     -2.57      0.00
    5   18   13      0.18      0.00
    5   18   14      0.89      0.00
    5   18   15     -1.07      0.00
    5   18   16      0.96      0.00
    5   18   17     -1.37      0.00
    5   18   18     -0.73      0.00
    5   18   19      0.04      0.00
    5   18   20      0.09      0.00
   -5  -19    5      0.33      0.00
   -5  -19    4     -1.14      0.00
   -5  -19    3      0.48      0.00
   -5  -19    2     -0.48      0.00
   -5  -19    1      2.63      0.00
    5   19    0     -2.38      0.00
    5   19    1      0.28      0.00
    5   19    2     -2.10      0.00
    5   19    3      1.26      0.00
    5   19    4      1.86      0.00
    5   19    5      0.20      0.00
    5   19    6      1.19      0.00
    5   19    7      0.73      0.00
    5   19    8     -0.78      0.00
    5   19    9     -0.97      0.00
    5   19   10     -1.36      0.00
    5   19   11      1.88      0.00
    5   19   12     -0.42      0.00
    5   19   13      0.71      0.00
    5   19   14      0.56      0.00
    5   19   15     -2.34      0.00
    5   19   16      0.43      0.00
    5   19   17      1.03      0.00
    5   19   18     -0.96      0.00
    5   19   19      0.29      0.00
   -5  -20    3     -0.74      0.00
   -5  -20    2      0.48      0.00
   -5  -20    1     -0.87      0.00
    5   20    0     -1.09      0.00
    5   20    1      1.47      0.00
    5   20    2      0.76      0.00
    5   20    3     -1.43      0.00
    5   20    4      0.91      0.00
    5   20    5     -2.83      0.00
    5   20    6     -0.07      0.00
    5   20    7     -1.50      0.00
    5   20    8      1.47      0.00
    5   20    9      0.58      0.00
    5   20   10      0.41      0.00
    5   20   11      0.18      0.00
    5   20   12      0.19      0.00
    5   20   13     -2.52      0.00
    5   20   14      0.36      0.00
    5   20   15      1.61      0.00
    5   20   16     -1.45      0.00
    5   20   17      0.94      0.00
    5   20   18     -1.19      0.00
   -5  -21    1      1.77      0.00
    5   21    0     -0.71      0.00
    5   21    1      1.85      0.00
    5   21    2     -2.03      0.00
    5   21    3      0.55      0.00
    5   21    4     -0.10      0.00
    5   21    5      2.61      0.00
    5   21    6     -0.59      0.00
    5   21    7      1.32      0.00
    5   21    8     -0.17      0.00
    5   21    9     -0.17      0.00
    5   21   10     -2.89      0.00
    5   21   11      0.74      0.00
    5   21   12      0.53      0.00
    5   21   13      0.54      0.00
    5   21   14     -0.18      0.00
    5   21   15     -0.48      0.00
    5   21   16     -0.91      0.00
    5   21   17      0.84      0.00
    5   22    1     -0.89      0.00
    5   22    2      1.49      0.00
    5   22    3     -1.76      0.00
    5   22    4      2.32      0.00
    5   22    5     -2.25      0.00
    5   22    6     -0.51      0.00
    5   22    7     -1.09      0.00
    5   22    8      0.73      0.00
    5   22    9      0.80      0.00
    5   22   10      0.29      0.00
    5   22   11      0.42      0.00
    5   22   12      0.46      0.00
    5   22   13     -0.88      0.00
    5   22   14     -0.86      0.00
    5   22   15      1.26      0.00
    5   23    4     -1.46      0.00
    5   23    5      1.91      0.00
    5   23    6      0.09      0.00
    5   23    7      0.47      0.00
    5   23    8     -0.91      0.00
    5   23    9      1.13      0.00
    5   23   10     -1.35      0.00
    5   23   11     -1.45      0.00
    5   23   12      1.76      0.00
   -6   21    7      0.19      0.00
   -6   21    6     -0.72      0.00
   -6   21    5      1.29      0.00
   -6   21    4     -0.28      0.00
   -6   21    3     -0.52      0.00
   -6   21    2      0.65      0.00
   -6   21    1      0.25      0.00
   -6   21    0      0.44      0.00
   -6   20   10      1.42      0.00
   -6   20    9     -0.20      0.00
   -6   20    8     -0.47      0.00
   -6   20    7      1.37      0.00
   -6   20    6     -0.91      0.00
   -6   20    5      0.19      0.00
   -6   20    4      0.73      0.00
   -6   20    3     -0.93      0.00
   -6   20    2      0.51      0.00
   -6   20    1      0.78      0.00
   -6   20    0     -0.06      0.00
    6  -20    1     -0.36      0.00
    6  -20    2      1.79      0.00
    6  -20    3     -0.75      0.00
   -6   19   11      0.77      0.00
   -6   19   10      0.15      0.00
   -6   19    9     -1.06      0.00
   -6   19    8     -1.08      0.00
   -6   19    7      2.14      0.00
   -6   19    6     -1.86      0.00
   -6   19    5      0.91      0.00
   -6   19    4     -0.28      0.00
   -6   19    3      0.81      0.00
   -6   19    2     -1.23      0.00
   -6   19    1      1.78      0.00
   -6   19    0     -1.43      0.00
    6  -19    1      0.03      0.00
    6  -19    2     -1.01      0.00
    6  -19    3      0.74      0.00
    6  -19    4      0.25      0.00
    6  -19    5      0.29      0.00
    6  -19    6     -0.11      0.00
   -6   18   13      0.19      0.00
   -6   18   12      1.39      0.00
   -6   18   11     -0.85      0.00
   -6   18   10     -0.09      0.00
   -6   18    9      0.75      0.00
   -6   18    8      0.01      0.00
   -6   18    7      0.51      0.00
   -6   18    6      0.53      0.00
   -6   18    5     -1.39      0.00
   -6   18    4      1.44      0.00
   -6   18    3     -0.01      0.00
   -6   18    2     -0.79      0.00
   -6   18    1      0.50      0.00
   -6   18    0      1.61      0.00
    6  -18    1     -0.48      0.00
    6  -18    2      1.91      0.00
    6  -18    3      0.39      0.00
    6  -18    4     -0.91      0.00
    6  -18    5     -0.05      0.00
    6  -18    6      0.30      0.00
    6  -18    7     -0.95      0.00
    6  -18    8      0.99      0.00
   -6   17   14      0.53      0.00
   -6   17   13     -0.84      0.00
   -6   17   12      0.69      0.00
   -6   17   11     -2.90      0.00
   -6   17   10      2.03      0.00
   -6   17    9      0.04      0.00
   -6   17    8     -1.41      0.00
   -6   17    7     -0.42      0.00
   -6   17    6      0.79      0.00
   -6   17    5     -1.30      0.00
   -6   17    4      0.54      0.00
   -6   17    3      1.17      0.00
   -6   17    2     -2.30      0.00
   -6   17    1      2.07      0.00
   -6   17    0     -1.26      0.00
    6  -17    1     -0.32      0.00
    6  -17    2     -2.34      0.00
    6  -17    3      0.91      0.00
    6  -17    4      0.01      0.00
    6  -17    5      0.27      0.00
    6  -17    6      0.54      0.00
    6  -17    7     -0.56      0.00
    6  -17    8      0.91      0.00
    6  -17    9     -0.38      0.00
   -6   16   15      0.52      0.00
   -6   16   14     -1.47      0.00
   -6   16   13      0.05      0.00
   -6   16   12      1.84      0.00
   -6   16   11     -0.13      0.00
   -6   16   10     -0.43      0.00
   -6   16    9      0.96      0.00
   -6   16    8     -2.94      0.00
   -6   16    7      3.72      0.00
   -6   16    6     -1.18      0.00
   -6   16    5      0.33      0.00
   -6   16    4     -0.83      0.00
   -6   16    3      0.72      0.00
   -6   16    2      0.22      0.00
   -6   16    1     -0.85      0.00
   -6   16    0      0.99      0.00
    6  -16    1      0.91      0.00
    6  -16    2      1.51      0.00
    6  -16    3      0.71      0.00
    6  -16    4      0.27      0.00
    6  -16    5     -1.92      0.00
    6  -16    6      1.53      0.00
    6  -16    7     -1.09      0.00
    6  -16    8      0.21      0.00
    6  -16    9     -0.28      0.00
    6  -16   10     -0.15      0.00
    6  -16   11     -0.50      0.00
   -6   15   15      0.02      0.00
   -6   15   14      0.51      0.00
   -6   15   13     -1.31      0.00
   -6   15   12      2.09      0.00
   -6   15   11     -3.59      0.00
   -6   15   10      1.53      0.00
   -6   15    9     -0.98      0.00
   -6   15    8      0.73      0.00
   -6   15    7      0.02      0.00
   -6   15    6     -0.24      0.00
   -6   15    5     -3.15      0.00
   -6   15    4      3.45      0.00
   -6   15    3     -0.31      0.00
   -6   15    2     -1.49      0.00
   -6   15    1      1.47      0.00
   -6   15    0     -1.07      0.00
    6  -15    1      1.30      0.00
    6  -15    2     -3.63      0.00
    6  -15    3     -0.09      0.00
    6  -15    4      1.13      0.00
    6  -15    5     -0.45      0.00
    6  -15    6      0.81      0.00
    6  -15    7     -0.41      0.00
    6  -15    8      0.56      0.00
    6  -15    9      0.60      0.00
    6  -15   10     -0.52      0.00
    6  -15   11      0.76      0.00
    6  -15   12     -0.96      0.00
   -6   14   16      0.47      0.00
   -6   14   15     -0.18      0.00
   -6   14   14     -0.85      0.00
   -6   14   13      0.52      0.00
   -6   14   12     -0.35      0.00
   -6   14   11      1.82      0.00
   -6   14   10     -2.07      0.00
   -6   14    9      2.45      0.00
   -6   14    8     -3.69      0.00
   -6   14    7      2.56      0.00
   -6   14    6     -2.05      0.00
   -6   14    5      2.17      0.00
   -6   14    4     -1.17      0.00
   -6   14    3     -0.63      0.00
   -6   14    2     -0.14      0.00
   -6   14    1      1.82      0.00
   -6   14    0     -3.02      0.00
    6  -14    1      1.76      0.00
    6  -14    2      2.23      0.00
    6  -14    3     -0.48      0.00
    6  -14    4      3.14      0.00
    6  -14    5     -4.40      0.00
    6  -14    6      1.10      0.00
    6  -14    7      0.92      0.00
    6  -14    8     -1.02      0.00
    6  -14    9     -0.63      0.00
    6  -14   10     -0.28      0.00
    6  -14   11      0.23      0.00
    6  -14   12      0.14      0.00
    6  -14   13      0.26      0.00
   -6   13   17      0.72      0.00
   -6   13   16      0.97      0.00
   -6   13   15     -1.36      0.00
   -6   13   14      0.65      0.00
   -6   13   13     -0.68      0.00
   -6   13   12      1.42      0.00
   -6   13   11     -1.77      0.00
   -6   13   10     -0.45      0.00
   -6   13    9     -0.08      0.00
   -6   13    8      1.34      0.00
   -6   13    7     -2.02      0.00
   -6   13    6      4.71      0.00
   -6   13    5     -5.92      0.00
   -6   13    4      3.90      0.00
   -6   13    3     -1.34      0.00
   -6   13    2      1.98      0.00
   -6   13    1     -0.55      0.00
   -6   13    0     -1.69      0.00
    6  -13    1      4.06      0.00
    6  -13    2     -1.73      0.00
    6  -13    3     -5.18      0.00
    6  -13    4      4.01      0.00
    6  -13    5     -1.11      0.00
    6  -13    6      0.87      0.00
    6  -13    7      0.84      0.00
    6  -13    8     -0.55      0.00
    6  -13    9      0.86      0.00
    6  -13   10     -0.29      0.00
    6  -13   11      0.61      0.00
    6  -13   12     -0.79      0.00
    6  -13   13     -0.74      0.00
    6  -13   14     -0.36      0.00
   -6   12   17     -1.40      0.00
   -6   12   16      0.99      0.00
   -6   12   15     -1.31      0.00
   -6   12   14      1.43      0.00
   -6   12   13     -1.52      0.00
   -6   12   12      0.11      0.00
   -6   12   11      1.11      0.00
   -6   12   10     -1.11      0.00
   -6   12    9      2.56      0.00
   -6   12    8     -2.67      0.00
   -6   12    7      0.10      0.00
   -6   12    6     -2.26      0.00
   -6   12    5      3.76      0.00
   -6   12    4     -4.80      0.00
   -6   12    3      3.43      0.00
   -6   12    2     -3.23      0.00
   -6   12    1      3.46      0.00
   -6   12    0     -3.93      0.00
    6  -12    1      1.83      0.00
    6  -12    2      1.33      0.00
    6  -12    3     -1.40      0.00
    6  -12    4      7.85      0.00
    6  -12    5     -5.86      0.00
    6  -12    6     -1.16      0.00
    6  -12    7      2.61      0.00
    6  -12    8     -2.16      0.00
    6  -12    9      1.23      0.00
    6  -12   10     -2.79      0.00
    6  -12   11      2.38      0.00
    6  -12   12     -0.40      0.00
    6  -12   13     -0.19      0.00
    6  -12   14      1.25      0.00
    6  -12   15     -0.24      0.00
   -6   11   17     -0.06      0.00
   -6   11   16      0.37      0.00
   -6   11   15      2.90      0.00
   -6   11   14     -3.59      0.00
   -6   11   13      1.68      0.00
   -6   11   12     -0.06      0.00
   -6   11   11      2.75      0.00
   -6   11   10     -6.08      0.00
   -6   11    9      3.73      0.00
   -6   11    8     -1.25      0.00
   -6   11    7     -0.67      0.00
   -6   11    6      4.33      0.00
   -6   11    5     -0.96      0.00
   -6   11    4     -1.14      0.00
   -6   11    3      1.17      0.00
   -6   11    2      2.20      0.00
   -6   11    1     -1.01      0.00
   -6   11    0     -2.28      0.00
    6  -11    1      4.96      0.00
    6  -11    2     -0.83      0.00
    6  -11    3     -4.74      0.00
    6  -11    4      1.01      0.00
    6  -11    5     -0.88      0.00
    6  -11    6      2.01      0.00
    6  -11    7      1.78      0.00
    6  -11    8     -1.22      0.00
    6  -11    9      2.13      0.00
    6  -11   10     -1.56      0.00
    6  -11   11      0.48      0.00
    6  -11   12      0.47      0.00
    6  -11   13     -1.91      0.00
    6  -11   14      0.13      0.00
    6  -11   15     -0.03      0.00
    6  -11   16     -0.83      0.00
   -6   10   18      1.61      0.00
   -6   10   17     -2.09      0.00
   -6   10   16      0.77      0.00
   -6   10   15     -1.53      0.00
   -6   10   14      1.33      0.00
   -6   10   13     -1.49      0.00
   -6   10   12      2.04      0.00
   -6   10   11     -3.82      0.00
   -6   10   10      3.35      0.00
   -6   10    9      1.13      0.00
   -6   10    8      0.75      0.00
   -6   10    7     -3.22      0.00
   -6   10    6      0.88      0.00
   -6   10    5     -1.47      0.00
   -6   10    4     -1.73      0.00
   -6   10    3      2.42      0.00
   -6   10    2     -3.09      0.00
   -6   10    1      1.66      0.00
   -6   10    0      1.44      0.00
    6  -10    1     -1.82      0.00
    6  -10    2      0.69      0.00
    6  -10    3      0.64      0.00
    6  -10    4      7.87      0.00
    6  -10    5     -3.31      0.00
    6  -10    6     -1.98      0.00
    6  -10    7      1.50      0.00
    6  -10    8     -2.63      0.00
    6  -10    9      2.70      0.00
    6  -10   10     -3.85      0.00
    6  -10   11      2.24      0.00
    6  -10   12      0.75      0.00
    6  -10   13     -0.41      0.00
    6  -10   14      0.49      0.00
    6  -10   15      0.34      0.00
    6  -10   16      0.75      0.00
    6  -10   17     -0.06      0.00
   -6    9   18     -0.79      0.00
   -6    9   17     -0.55      0.00
   -6    9   16      1.07      0.00
   -6    9   15      2.41      0.00
   -6    9   14     -1.55      0.00
   -6    9   13      0.07      0.00
   -6    9   12     -0.25      0.00
   -6    9   11      4.43      0.00
   -6    9   10     -4.88      0.00
   -6    9    9      1.80      0.00
   -6    9    8     -2.53      0.00
   -6    9    7      1.26      0.00
   -6    9    6      0.72      0.00
   -6    9    5      3.36      0.00
   -6    9    4     -1.04      0.00
   -6    9    3      1.30      0.00
   -6    9    2      0.20      0.00
   -6    9    1     -0.51      0.00
   -6    9    0      1.60      0.00
    6   -9    1     -5.59      0.00
    6   -9    2      6.38      0.00
    6   -9    3     -2.67      0.00
    6   -9    4     -5.36      0.00
    6   -9    5     -0.31      0.00
    6   -9    6      3.29      0.00
    6   -9    7      2.18      0.00
    6   -9    8     -1.93      0.00
    6   -9    9      4.04      0.00
    6   -9   10     -1.09      0.00
    6   -9   11     -1.07      0.00
    6   -9   12      2.03      0.00
    6   -9   13     -1.96      0.00
    6   -9   14     -0.88      0.00
    6   -9   15      0.58      0.00
    6   -9   16     -0.47      0.00
[truncated: 891,117 more chars]
